# Supplementary material for: Preliminary Evidence for Increased Histone Succinylation as a Potential Epigenetic Marker for Longevity
Source: Aging Cell. 2025 Dec 23;25(1):e70346. doi: 10.1111/acel.70346 (PMC12723716; doi:10.1111/acel.70346)
Supplement: Supplementary file 2 — Table S1: Information of the donor cohorts analyzed in this study, including age range and sex distribution for young individuals, older individuals without parental longevity (OPUS), long‐lived individuals, and offspring of long‐lived individuals (OPEL). These data correspond to the groups described in Figure 1a. [file ACEL-25-e70346-s001.xlsx]

## Sheet: Gender and age distribution
ID	Gender	AGE
Young-1	F	20
Young-2	M	24
Young-3	M	25
Young-4	F	20
Young-5	F	21
LGP
Long-Lived-1	F	100
Long-Lived-2	F	96
Long-Lived-3	M	96
Long-Lived-4	M	98
LonGenity
OPUS-1	F	74
OPUS-2	F	75
OPUS-3	F	73
OPUS-4	M	74
OPUS-5	M	73
OPEL-1	M	74
OPEL-2	F	73
OPEL-3	F	74
OPEL-4	F	74
OPEL-5	M	72
OPEL - Offspring of long-lived individuals
OPUS - Offspring of individuals with usual survival
