# Supplementary material for: Preliminary Evidence for Increased Histone Succinylation as a Potential Epigenetic Marker for Longevity
Source: Aging Cell. 2025 Dec 23;25(1):e70346. doi: 10.1111/acel.70346 (PMC12723716; doi:10.1111/acel.70346)
Supplement: Supplementary file 3 — Table S2: Nuclear proteome. Comprehensive list of nuclear proteins identified and quantified by mass spectrometry across all donor cohorts. The table includes protein identifiers, quantification values, and functional annotations. These data support the enrichment analysis presented in Figures 1d and 2a, highlighting succinylated proteins and pathways linked to chromatin organization and transcriptional regulation. [file ACEL-25-e70346-s002.xlsx]

## Sheet: Proteins
Accession	Description	Gene Symbol	Young					OPUS					OPEL					Long-Lived
P35579	Myosin-9 OS=Homo sapiens OX=9606 GN=MYH9 PE=1 SV=4	MYH9			1603.71	1410.74													1510.31
P04264	Keratin, type II cytoskeletal 1 OS=Homo sapiens OX=9606 GN=KRT1 PE=1 SV=6	KRT1	141568	1.3321e+06	988847	146933	77915.6	403904	17614.4	14311.8	424923	88960.1	196366	58791.6	21731.7	22799.8	12874.5	742158	10106	2674.34	79376.1
Q9Y490	Talin-1 OS=Homo sapiens OX=9606 GN=TLN1 PE=1 SV=3	TLN1		273746			10512.7				2836.07		4110.4	31893	4694.93			16847.2
P16403	Histone H1.2 OS=Homo sapiens OX=9606 GN=HIST1H1C PE=1 SV=2	HIST1H1C	5.64047e+06	1.00519e+07	377714	156772	4.36004e+07	549973	4.85488e+06	1.24633e+07	2.60398e+06	2.41537e+06	2.30001e+07	1.65866e+07	1.18169e+06	3.48344e+06	413908	3.58802e+07	1.38968e+06	466400	1.8954e+06
P35908	Keratin, type II cytoskeletal 2 epidermal OS=Homo sapiens OX=9606 GN=KRT2 PE=1 SV=2	KRT2	41000	292259	226855	7640.16	51390.5	95427.7	1645.5	1527.63	83836.6	54929.2	62106.7	12104.2	11683.7	3383.26	4237.94	58080.3	9195.97		6616.65
P05204	Non-histone chromosomal protein HMG-17 OS=Homo sapiens OX=9606 GN=HMGN2 PE=1 SV=3	HMGN2	240829	199282	7661.16	13924.1	2.07754e+06	12733.1	267414	553017	13167.9	86111.1	1.05767e+06	1.49022e+06	280970	198194	59571.9	1.25259e+06	78213.4	1027.66	186774
P10412	Histone H1.4 OS=Homo sapiens OX=9606 GN=HIST1H1E PE=1 SV=2	HIST1H1E	3.6368e+06	3.47537e+06	577478	62138	6.54833e+06	561543	5.22081e+06	1.34219e+07	982586	2.70384e+06	4.13224e+06	1.42578e+07	635469	3.55548e+06	501676	5.44477e+06	635095	244672	2.15821e+06
P16402	Histone H1.3 OS=Homo sapiens OX=9606 GN=HIST1H1D PE=1 SV=2	HIST1H1D	3748707	7.95272e+06	785598	94071.9	1.88571e+07	883886	7.11375e+06	1.79739e+07	1.53172e+06	3.71363e+06	1.04859e+07	2.25029e+07	1.47779e+06	5.79963e+06	679232	1.27196e+07	1.43475e+06	140241	3.05489e+06
P02768	Serum albumin OS=Homo sapiens OX=9606 GN=ALB PE=1 SV=2	ALB	1.79848e+06	4.57514e+06	2.50304e+06	1.91847e+06	7.95728e+06	6.6065e+06	1.84272e+06	1.86465e+06	4.3716e+06	2.12502e+06	1.42042e+07	2.75136e+06	2.89981e+06	2.25082e+06	2.08025e+06	2.73836e+07	1.49461e+06	1.19607e+06	1.40123e+06
P09874	Poly [ADP-ribose] polymerase 1 OS=Homo sapiens OX=9606 GN=PARP1 PE=1 SV=4	PARP1	1298.35	45609.1	1923.1		802671	3596.45	50768	92684.7	5410.7	10111.2	259243	151039	34360.4	21043.2	3931.71	233448	1124.6	1029.03	12174.6
P13645	Keratin, type I cytoskeletal 10 OS=Homo sapiens OX=9606 GN=KRT10 PE=1 SV=6	KRT10	18365.5	82612.9	12249.4		8753.62	5984.86		3452.33	9926.72		3856.32	7300.31			4687.2	30123.4	5697.96	4378.15	3469.31
P16401	Histone H1.5 OS=Homo sapiens OX=9606 GN=HIST1H1B PE=1 SV=3	HIST1H1B	160758	569482	45859.8	24148.4	2.83183e+06	45251	115702	352657	171165	132417	2.21305e+06	630819	62598.9	175595	21276.9	4.93016e+06	17419.9	13959.1	41947.6
P35527	Keratin, type I cytoskeletal 9 OS=Homo sapiens OX=9606 GN=KRT9 PE=1 SV=3	KRT9	217245	914989	1.12178e+06	17633	136813	554381	51389	23160.7	565994	113417	236092	42070	56799.8	42396	37657.5	587485	31021.4	14213.2	19675.2
P21333	Filamin-A OS=Homo sapiens OX=9606 GN=FLNA PE=1 SV=4	FLNA	4041.77	29357.5	1879.56		21552.6	3023.83		1521.48	3728.54	1341.7	21073.3	9230.69	2372.94	1456.01	2203.39	43625.4	1469.51
P02671	Fibrinogen alpha chain OS=Homo sapiens OX=9606 GN=FGA PE=1 SV=2	FGA	1448.5	8056.23			18590.5						8554.45					5028.14
Q13428	Treacle protein OS=Homo sapiens OX=9606 GN=TCOF1 PE=1 SV=3	TCOF1	3483.51	22146.7			127171	1517.18	43460.8	119673		10333.6	75477.6	278428	3842.17	18059.5	2365.52	89552.7	9420.68	4455.24	26690.9
P20700	Lamin-B1 OS=Homo sapiens OX=9606 GN=LMNB1 PE=1 SV=2	LMNB1	15466.3	333268	31952.3	8532.37	178683	39518.6	16269.8	30922.9	32681.4	20780.1	25647.1	131670	63182.6	25847	15150.4	249821	2750.96		16792
Q02539	Histone H1.1 OS=Homo sapiens OX=9606 GN=HIST1H1A PE=1 SV=3	HIST1H1A	5479.39				34411.4		15944.4	42531.1		3714.36	25184.8	40915.9		8671.5		36013.4			3752.9
Q86YZ3	Hornerin OS=Homo sapiens OX=9606 GN=HRNR PE=1 SV=2	HRNR	91965.4	79460.3	285771		7769.95	106484	6780.52	9979.24	9891.04	11516.9	28785.4	12584.8	14998.1	15651.2	28475.7	20823.4	10423.6	22147	6356.85
P02675	Fibrinogen beta chain OS=Homo sapiens OX=9606 GN=FGB PE=1 SV=2	FGB	3782.86	38948.8	9753.47		19678.6						11148.9	3565.09	1321.23			11964.9
P78527	DNA-dependent protein kinase catalytic subunit OS=Homo sapiens OX=9606 GN=PRKDC PE=1 SV=3	PRKDC	4521.12	9568.55			68323.4		7983.09	8880.91			29218.2	28122.9	1001.34	916.488		24584.4	661.385		1458.22
Q14980	Nuclear mitotic apparatus protein 1 OS=Homo sapiens OX=9606 GN=NUMA1 PE=1 SV=2	NUMA1		24564.9			133970		9794.13	11065.9			63294.2	26431.5	4294.9	1737.36		61679.4
O75367	Core histone macro-H2A.1 OS=Homo sapiens OX=9606 GN=H2AFY PE=1 SV=4	H2AFY		2951.52							2425.07			3964.78	1405.97					1529.96
P60709	Actin, cytoplasmic 1 OS=Homo sapiens OX=9606 GN=ACTB PE=1 SV=1	ACTB	103756	812996	244166	152791	2.04282e+06	131867	174554	136358	232420	107514	826620	333233	595863	110274	112392	1.17225e+06	52790.8	18355.3	127398
P25705	ATP synthase subunit alpha, mitochondrial OS=Homo sapiens OX=9606 GN=ATP5F1A PE=1 SV=1	ATP5A1	4766.4	80529.5	22852.5	12710.3	182606	48805.7	18139.3	16006.8	28767.4	14477.6	122491	31045.9	44996.4	14445.5	14963	96414.2	1126.44	666.764	8519.3
Q16778	Histone H2B type 2-E OS=Homo sapiens OX=9606 GN=HIST2H2BE PE=1 SV=3	HIST2H2BE	33200	166191	19138.2	14012.5	38144	20987.5	19570.8	23823.8	15767.9	33564.2	48874	54333.8	20248	19233.8	26828.2	115658	18710.2	8225.6	8320.77
Q16777	Histone H2A type 2-C OS=Homo sapiens OX=9606 GN=HIST2H2AC PE=1 SV=4	HIST2H2AC	15207.6	47324.3	14138.4	27066.3	16465	8548.57	9715.97	5388.7	6440.96	5639.66	16234.4	1939.61	5868.65	6406.66	7519.95	26104.3	1191.66		13917.7
P08779	Keratin, type I cytoskeletal 16 OS=Homo sapiens OX=9606 GN=KRT16 PE=1 SV=4	KRT16	14252.8	75600.4	96758.2		3385.16	42797.2			22124.4	6056.03	10120.3			718.461		192935
O60814	Histone H2B type 1-K OS=Homo sapiens OX=9606 GN=HIST1H2BK PE=1 SV=3	HIST1H2BK	5.57866e+06	3.00918e+07	1.82438e+06	288425	7.71049e+06	824248	1.91829e+06	2.47605e+06	879177	1.51615e+06	5.38071e+06	6.01795e+06	843886	1.4132e+06	181032	9.46709e+06	553477	97590	1.04982e+06
P05164	Myeloperoxidase OS=Homo sapiens OX=9606 GN=MPO PE=1 SV=1	MPO	219305	2.37298e+06	192440	142614	682518	116222	107622	125121	170011	139291	632418	183372	112679	113834	64629.4	2.47729e+06	48865.4		134727
Q15149	Plectin OS=Homo sapiens OX=9606 GN=PLEC PE=1 SV=3	PLEC	70294.5	121280	6018.5		58681	4787.58	6020.09	15549.3		3020.95	38307.8	238703	6193.23	4922.29	2524.18	42186.3	9426.94		16203.4
P02533	Keratin, type I cytoskeletal 14 OS=Homo sapiens OX=9606 GN=KRT14 PE=1 SV=4	KRT14	63615.2	76090.7	95385.8			41557.1	2727.84		24840.8	2938.77	6488.41					43546.7	5720.22	1171.89	895.485
P15924	Desmoplakin OS=Homo sapiens OX=9606 GN=DSP PE=1 SV=3	DSP	28397.8	93981.5	193693		320554	37599.1	87172.4	97729.6	2651.04	23568.5	151200	120343	68255.7	13990.3	27636.1	117660			11768.8
P51608	Methyl-CpG-binding protein 2 OS=Homo sapiens OX=9606 GN=MECP2 PE=1 SV=1	MECP2	19607.2	120131	5814.86	2134.43	386167	13028.2	157859	257698	20813.2	45104.7	276968	474186	41780.8	57469	12939	249126	36682.2	7549.33	69419.5
P05114	Non-histone chromosomal protein HMG-14 OS=Homo sapiens OX=9606 GN=HMGN1 PE=1 SV=3	HMGN1	8394.32	83882.4	13906.5	3622.7	2.27051e+06	19590.7	144878	226531	9368.92	53432.5	165379	260852	124747	60508.2	24300.2	970798	12358.4	4755.09	57889.5
Q16891	MICOS complex subunit MIC60 OS=Homo sapiens OX=9606 GN=IMMT PE=1 SV=1	IMMT	3105.83	19786.5	3098.5	3907.92	1904.7	3106.95	2006.25	1552.74	2053.12			3519.28	919.633				431.536		771.807
Q7L7L0	Histone H2A type 3 OS=Homo sapiens OX=9606 GN=HIST3H2A PE=1 SV=3	HIST3H2A	128896	287342	464929	494801	138404	68681	5804.16	33305.6	190562	417757	172957	32771	40015.6	35741.1	182906	235299	98345.9	86543.2	287312
P02538	Keratin, type II cytoskeletal 6A OS=Homo sapiens OX=9606 GN=KRT6A PE=1 SV=3	KRT6A	11852.4	114563	71139.7			32685.7			23741.3	2027.01	11489.2					210039
O00479	High mobility group nucleosome-binding domain-containing protein 4 OS=Homo sapiens OX=9606 GN=HMGN4 PE=1 SV=3	HMGN4	89884.7	318634	12172	19146.1	1.98847e+06	57011.9	579452	1.31662e+06	64684.7	196263	1.57857e+06	2.42921e+06	294015	338013	111676	1.27402e+06	245820	74509.8	290689
P04259	Keratin, type II cytoskeletal 6B OS=Homo sapiens OX=9606 GN=KRT6B PE=1 SV=5	KRT6B		27285.3	38260.7			34071.6			5588.34							54710.8
Q09666	Neuroblast differentiation-associated protein AHNAK OS=Homo sapiens OX=9606 GN=AHNAK PE=1 SV=2	AHNAK	12560.5	717925	38679.4	6344.09	461116	15000.1	29766	62342.4	76196.3	48772.6	282396	63848.4	51327.5	34880.2	3911.51	431337			9924.68
P02545	Prelamin-A/C OS=Homo sapiens OX=9606 GN=LMNA PE=1 SV=1	LMNA	1438.33		1466.89			1929.23						1881.41		1700.07	1671.19	2246.81
Q03252	Lamin-B2 OS=Homo sapiens OX=9606 GN=LMNB2 PE=1 SV=4	LMNB2	13654.2	116251	6966.33		68587.8	11009.8	13566.3	20002.3	3274.23	4882.33	56947.5	139468	10753.9	7419.41	2427.08	57570.1	4339.42		14635.1
P02751	Fibronectin OS=Homo sapiens OX=9606 GN=FN1 PE=1 SV=4	FN1	108312	42475.5	64470.7	8833.15	62445.1	18232	3374.76	5770.64	14323.7	6337.15	35506.5	264452	22415.5	4515.7	4717.54	59927.7	560.23		823.41
P08670	Vimentin OS=Homo sapiens OX=9606 GN=VIM PE=1 SV=4	VIM	7376.1	17877.8	3519.67	3997.05	17024.7		2002.6	4479.36			16999.2	9804.86	6207.89			6411.85			7026.04
P68133	Actin, alpha skeletal muscle OS=Homo sapiens OX=9606 GN=ACTA1 PE=1 SV=1	ACTA1	14542.3	16788	13959	15022.4	13703.6	9385.6		7570.89	5475.6	5755.76	7513.1		12654.4	3823.39	5714.34	8794.26			10338.2
B0I1T2	Unconventional myosin-Ig OS=Homo sapiens OX=9606 GN=MYO1G PE=1 SV=2	MYO1G	2073.51	5292.84		1763.37	6616.06	2405.5	2164.7	1862.48	1349.06	1442.61	2586.89	1593	1461.29		2113.72		1388.41		2363.84
P07437	Tubulin beta chain OS=Homo sapiens OX=9606 GN=TUBB PE=1 SV=2	TUBB	46597		30294.9			25204.9	54306.2		25499.6	22416.2	60815.4	63097	25318.5	57310.4	28346.1	64571.6	58600.5	41236.2	22664.8
Q07065	Cytoskeleton-associated protein 4 OS=Homo sapiens OX=9606 GN=CKAP4 PE=1 SV=2	CKAP4	862.36	4324.18			5226.77		1282.67			835.005	2722.46	2526.65
P62805	Histone H4 OS=Homo sapiens OX=9606 GN=HIST1H4A PE=1 SV=2	HIST1H4A; HIST1H4F; HIST1H4D; HIST1H4J; HIST2H4A; HIST2H4B; HIST1H4H; HIST1H4C; HIST4H4; HIST1H4E; HIST1H4I; HIST1H4B; HIST1H4K; HIST1H4L	177481	2.05524e+06	233892	221382	664229	115120	112614	145782	200463	118842	724450	69380.8	138463	128444	73551.5	2.17401e+06	37969.9	24160.7	182717
P06576	ATP synthase subunit beta, mitochondrial OS=Homo sapiens OX=9606 GN=ATP5F1B PE=1 SV=3	ATP5B	5359.7	22015.7	7979.64	10909.1	98646.2	6560.95	3987.11	2187.31	5603.37	3513.87	36862.2	10230.5	6838.44	3787.17	5553.96	56009.1	1115.49	1547.36	8659.29
Q86UX7	Fermitin family homolog 3 OS=Homo sapiens OX=9606 GN=FERMT3 PE=1 SV=1	FERMT3		15314.6			5479.82											6015.27
Q93084	Sarcoplasmic/endoplasmic reticulum calcium ATPase 3 OS=Homo sapiens OX=9606 GN=ATP2A3 PE=1 SV=2	ATP2A3		4759.14			13735.1		1311.91				4818.1	6964.97	2972.91		1142.75			3226.95
P13647	Keratin, type II cytoskeletal 5 OS=Homo sapiens OX=9606 GN=KRT5 PE=1 SV=3	KRT5		20587.5	13523.2			3467.78			14158.2							24377
P07996	Thrombospondin-1 OS=Homo sapiens OX=9606 GN=THBS1 PE=1 SV=2	THBS1		56358	5459.71		38256.3	6391.99		5638.05	11768.7		63419.3	10178.2	15536.5			53841.8
P10809	60 kDa heat shock protein, mitochondrial OS=Homo sapiens OX=9606 GN=HSPD1 PE=1 SV=2	HSPD1	2225.98	163995	14326.6	16651	134983	49303.6	11816.1	14725	19490.3	9517.86	123752	61244.6	88397.2	8438.07	19961.5	105554	565.745		9544.04
O43790	Keratin, type II cuticular Hb6 OS=Homo sapiens OX=9606 GN=KRT86 PE=1 SV=1	KRT86	2654.95	2734.35	5.35276e+06		13453.4		1898.23	1125.81			6496.1	3157.7
Q16666	Gamma-interferon-inducible protein 16 OS=Homo sapiens OX=9606 GN=IFI16 PE=1 SV=3	IFI16	317077	626543	1901.83	11435.1	2.86462e+06	8062.02	851400	1.89432e+06	6355.43	258167	1.95722e+06	2.56546e+06	211901	428624	16300.5	1.9817e+06	342541	392722	282205
P17096	High mobility group protein HMG-I/HMG-Y OS=Homo sapiens OX=9606 GN=HMGA1 PE=1 SV=3	HMGA1	953192	427443	15500.1	9416.22	2.85845e+06	86436.5	1.0121e+06	2.06803e+06	59759.8	269901	2.41729e+06	3.70757e+06	356176	363472	155703	2.11566e+06	235794	86127.9	383984
Q01082	Spectrin beta chain, non-erythrocytic 1 OS=Homo sapiens OX=9606 GN=SPTBN1 PE=1 SV=2	SPTBN1		16948.7			101410		1224.42				42839.7	32406.4	2377.94			51403.3		1916.65
P68104	Elongation factor 1-alpha 1 OS=Homo sapiens OX=9606 GN=EEF1A1 PE=1 SV=1	EEF1A1	20352	142052	60037.7	35831.9	949265	25544.9	35534.5	38309.1	41799.5	27995.9	481923	62268.1	53103.2	30952.9	15133.2	465827	6237.69		31311
P16104	Histone H2AX OS=Homo sapiens OX=9606 GN=H2AFX PE=1 SV=2	H2AFX	294711	2.67149e+06	262881	177816	790511	168777	169046	208319	225434	192082	724916	311419	161925	160728	102077	2.64282e+06	104979	52494.7	179471
P41218	Myeloid cell nuclear differentiation antigen OS=Homo sapiens OX=9606 GN=MNDA PE=1 SV=1	MNDA					12869.9						10165.3	7849.79				65115.2
P05787	Keratin, type II cytoskeletal 8 OS=Homo sapiens OX=9606 GN=KRT8 PE=1 SV=7	KRT8		3294.57												1122.19
P02649	Apolipoprotein E OS=Homo sapiens OX=9606 GN=APOE PE=1 SV=1	APOE	4872.4	39399.8	58982.2	6384.76	68170.3	26668	6700.04	13847.1	16319.2	3742.18	53429.9	14117.2	31281.1	5542.83	9904.02	59040	4648.4		3426.95
Q9Y2X3	Nucleolar protein 58 OS=Homo sapiens OX=9606 GN=NOP58 PE=1 SV=1	NOP58	2616.38	4932.96	1785.07	1553.9	25848.5						7752.42	19927.2				16395.9	2911.31		1690.06
P05023	Sodium/potassium-transporting ATPase subunit alpha-1 OS=Homo sapiens OX=9606 GN=ATP1A1 PE=1 SV=1	ATP1A1	1976.62	5050.52	2080.17	1983.11	3782.16	2920.33	2325.31	1723.66	3372.54	2982.2	3058.26	4224.38	2773.67	2507.66	2283.43				1851.83
Q14978	Nucleolar and coiled-body phosphoprotein 1 OS=Homo sapiens OX=9606 GN=NOLC1 PE=1 SV=2	NOLC1	3684.02	40774	2871.41		290684		49391.8	167132		12271.4	105857	173434	17352.8	18448.7		110244			2950.28
P78386	Keratin, type II cuticular Hb5 OS=Homo sapiens OX=9606 GN=KRT85 PE=1 SV=1	KRT85			9.04016e+06	844.021
P35580	Myosin-10 OS=Homo sapiens OX=9606 GN=MYH10 PE=1 SV=3	MYH10	4021.51					4890.55		3562.98	4136.58				3535.32			7100.31
P06733	Alpha-enolase OS=Homo sapiens OX=9606 GN=ENO1 PE=1 SV=2	ENO1	17174.1	347991	119203	33319.4	252202	130463	41971	21013.3	41160.8	24584	83498.7	30462.9	122815	18201.7	25337.8	122650	10433		28761.6
Q5SSJ5	Heterochromatin protein 1-binding protein 3 OS=Homo sapiens OX=9606 GN=HP1BP3 PE=1 SV=1	HP1BP3	57234.3	143863	9734.69	2739.67	1.07727e+06	28994.2	112759	254668	30753.2	40236.7	884744	651652	50368.4	73024.2	9260.71	567612	12529.9		37159.6
Q8IUE6	Histone H2A type 2-B OS=Homo sapiens OX=9606 GN=HIST2H2AB PE=1 SV=3	HIST2H2AB		85808.2														18678.2
Q9P2E9	Ribosome-binding protein 1 OS=Homo sapiens OX=9606 GN=RRBP1 PE=1 SV=5		31969.2	4853.27			4764.23	1555.82					4097.73	2284.21
P31146	Coronin-1A OS=Homo sapiens OX=9606 GN=CORO1A PE=1 SV=4	CORO1A	1212.98	70944.2	4317.9	3511.88	575971	5674.74	19275.6	21072.8	9094.46	3786.93	147846	112629	71283.7	8564.07	9792.55	126486	3655.53	3846.5	7281.43
Q92522	Histone H1x OS=Homo sapiens OX=9606 GN=H1FX PE=1 SV=1	H1FX	100293	220167	6517.34	2283.87	1.37768e+06	12039.5	165955	299504	43142.5	81336.2	695573	640291	74110.3	120701	11046.8	317597	30639	4542.66	82886.5
P11021	Endoplasmic reticulum chaperone BiP OS=Homo sapiens OX=9606 GN=HSPA5 PE=1 SV=2	HSPA5	5937.2	44663	32770.1	8481.39	86240.7	10013.4	8231.23	9652.12	7109.36	5928.1	53946.8	32848	26936.7	8499.65	5134.75	51617.9			6345.97
P52272	Heterogeneous nuclear ribonucleoprotein M OS=Homo sapiens OX=9606 GN=HNRNPM PE=1 SV=3	HNRNPM	8985.81	79299.3	15549.4		275396	8767.89	32479.2	23785.3			116522	44490.6	30924.1			119461	5054.7	1116.43
P04406	Glyceraldehyde-3-phosphate dehydrogenase OS=Homo sapiens OX=9606 GN=GAPDH PE=1 SV=3	GAPDH	19864.3	170963	63294.9	24873.5	365936	52678	32395.4	36106.5	38633.2	16851	157404	62413.9	97283.2	19642.3	23751.7	255665	3598.36	1716.44	22504.3
Q00839	Heterogeneous nuclear ribonucleoprotein U OS=Homo sapiens OX=9606 GN=HNRNPU PE=1 SV=6	HNRNPU		16531.5			130455		4918.84	17336.8	762.694	1406.19	55339.3	13278.4	12831	2756.07		44252.1
P04843	Dolichyl-diphosphooligosaccharide--protein glycosyltransferase subunit 1 OS=Homo sapiens OX=9606 GN=RPN1 PE=1 SV=1	RPN1		24671.7			15814.1	1938.01		1551.01	1241.32		16507.9		3365.19			7530.79
P84243	Histone H3.3 OS=Homo sapiens OX=9606 GN=H3F3A PE=1 SV=2	H3F3A; H3F3AP4; H3F3B	12894.8	105364	9809.47		30430.1	3040.6	9009.76	12845.4	2213.88	3755.02	17298	19867.9	2939.96	3636.93		30552.6	2048.86		3079.84
P42167	Lamina-associated polypeptide 2, isoforms beta/gamma OS=Homo sapiens OX=9606 GN=TMPO PE=1 SV=2	TMPO		9762.06			47381.1			1088.35			18507.5	13752.2	1330.12			58658.1
P07355	Annexin A2 OS=Homo sapiens OX=9606 GN=ANXA2 PE=1 SV=2	ANXA2	12742.4	15586.6	13225.1	2701.39	40053.9	2612.36		1324.38	1630.21	1741.09	72529.7	14941.9	3778.1	1241.23		46978.2			2068.81
P22087	rRNA 2'-O-methyltransferase fibrillarin OS=Homo sapiens OX=9606 GN=FBL PE=1 SV=2	FBL	2179.27	57669.7	4864.75	941.057	341977	6007.72	21178	61025.8	4918.96	19329.6	182192	118822	20667.9	23063.8	1318.23	109165	1162.24	1219.6	7631.48
Q92841	Probable ATP-dependent RNA helicase DDX17 OS=Homo sapiens OX=9606 GN=DDX17 PE=1 SV=2	DDX17		12326	1793.72	1744.75	92748.4		3489.67	3966.14			53284.9	14015.9	4897.93	1098.04		65114.5			2571.29
P19338	Nucleolin OS=Homo sapiens OX=9606 GN=NCL PE=1 SV=3	NCL	8088.79	32935	4387.94	4977.75	600044	2191.08	33132.9	67498.9	4708.33	10214.3	89809.3	61596	39311.3	18042.6	2932.62	84101.6			4159.13
P23246	Splicing factor, proline- and glutamine-rich OS=Homo sapiens OX=9606 GN=SFPQ PE=1 SV=2	SFPQ	53142.6	21467.2	4930.21	2748.86	215198	4944.5	38040.2	74830.6	5654.03	20161.6	93730.5	107437	23092.4	24644.8	9427.85	90767.4	9148.6	4847.03	19207.1
P02788	Lactotransferrin OS=Homo sapiens OX=9606 GN=LTF PE=1 SV=6	LTF	40002.3	195033	115346	23048.4	775632	524632	43788.5	99564.4	307313	47998.7	810925	504107	227895	185821	65333.7	1.12174e+06	17785.1		38509.5
Q99623	Prohibitin-2 OS=Homo sapiens OX=9606 GN=PHB2 PE=1 SV=2	PHB2		41299.9	7000.96	1981.45	21078.5	8755.94	4845.55	3904.25	7881.64	1778.23	30944.8	7293.38	14927.6	2639.5	5315.97	25441.4			1820.67
P05107	Integrin beta-2 OS=Homo sapiens OX=9606 GN=ITGB2 PE=1 SV=2	ITGB2	2764.8	4496.79			7736.25						8657.01	10708.5	1342.97			5339.09
Q8TEM1	Nuclear pore membrane glycoprotein 210 OS=Homo sapiens OX=9606 GN=NUP210 PE=1 SV=3	NUP210	5228.37	4280.37	4687.12	5429.22	3476.66	6938.51	7981.13	8423.07	6918.39	7265.21	7068.18	8029.54	6532.18	7827.4	7711.02	7646.63	11240.8	4751.62	3624.34
Q14669	E3 ubiquitin-protein ligase TRIP12 OS=Homo sapiens OX=9606 GN=TRIP12 PE=1 SV=1	TRIP12		2698.27			42546.5		1257.89	7972.82			20625.7	19711.4				10218.9
O00567	Nucleolar protein 56 OS=Homo sapiens OX=9606 GN=NOP56 PE=1 SV=4	NOP56		6138.28			41964.6		2638.27	5001.55			27404.7	13507.5				23413.3
P68431	Histone H3.1 OS=Homo sapiens OX=9606 GN=HIST1H3A PE=1 SV=2	HIST1H3F; HIST1H3C; HIST1H3D; HIST1H3G; HIST1H3H; HIST1H3B; HIST1H3A; HIST1H3E; HIST1H3I; HIST1H3J	158351	564154	42700.9	32853.8	286639	20878.2	19827	29311.3	41399.4	23532.7	293769	43084.3	32092.3	25121.4	10344.8	678945	12144.8	6263.74	37106.2
P14618	Pyruvate kinase PKM OS=Homo sapiens OX=9606 GN=PKM PE=1 SV=4	PKM	17094.2	96920.8	50553.3	27749.8	158861	25547.7	19980.5	17440.8	31499.9	17022.7	63725.5	20066	56559.7	16200	15361.7	78771.7	2241.38		20847.5
Q04695	Keratin, type I cytoskeletal 17 OS=Homo sapiens OX=9606 GN=KRT17 PE=1 SV=2	KRT17		8949.08	12696.1		1637.28	5839										10766.7
P10909	Clusterin OS=Homo sapiens OX=9606 GN=CLU PE=1 SV=1	CLU		15869.2			3937.24											4997.6
P06748	Nucleophosmin OS=Homo sapiens OX=9606 GN=NPM1 PE=1 SV=2	NPM1	20079.3	187863	15029	17531.5	824234	32309.9	84286.8	104392	20397.4	30513.4	359799	146958	140311	23417.4	21243.3	314322	2448.28		14476.5
P07910	Heterogeneous nuclear ribonucleoproteins C1/C2 OS=Homo sapiens OX=9606 GN=HNRNPC PE=1 SV=4	HNRNPC	143886	871475	867541	150356	1.62363e+06	2.37428e+06	226713	404176	726949	225295	2.43363e+06	521653	664760	378412	638700	2.82969e+06	318181	122849	120058
P12270	Nucleoprotein TPR OS=Homo sapiens OX=9606 GN=TPR PE=1 SV=3	TPR				882.46	43534	66071		842.42	1060.96		71214.3			855.746		84480			579.443
Q08211	ATP-dependent RNA helicase A OS=Homo sapiens OX=9606 GN=DHX9 PE=1 SV=4	DHX9		4257.09			36890.9		1680.39		1705.42		17409.7	8197.25	2018.24			22184.2
P12956	X-ray repair cross-complementing protein 6 OS=Homo sapiens OX=9606 GN=XRCC6 PE=1 SV=2	XRCC6		3141.87	3342.74	2515.23	6547.99			3792.91	5385.37	3386.23	5403.39		3448.26			9407.01	3274.48	3081.91
P08727	Keratin, type I cytoskeletal 19 OS=Homo sapiens OX=9606 GN=KRT19 PE=1 SV=4	KRT19	1449.5	57548.8	4448.16	4058.06	3990.43	5836.52			3735.44	5180.08	9276.52		2266.15			149241		1219.09
P11142	Heat shock cognate 71 kDa protein OS=Homo sapiens OX=9606 GN=HSPA8 PE=1 SV=1	HSPA8	7306.69	12030.7	7381.3	7818.68	17341.9			9367.56	12217.4		15503.1		12155.2	10228.1				8404.43	7597.6
P49792	E3 SUMO-protein ligase RanBP2 OS=Homo sapiens OX=9606 GN=RANBP2 PE=1 SV=2	RANBP2		3707.79	1185.06		7649.71	1613.8			1104.69	1117.9	3687.18	2708.38				10864.1
Q9UQ35	Serine/arginine repetitive matrix protein 2 OS=Homo sapiens OX=9606 GN=SRRM2 PE=1 SV=2	SRRM2		2176.52			62941.3			4073.91			31517.3		2142.03			35595.2
P68363	Tubulin alpha-1B chain OS=Homo sapiens OX=9606 GN=TUBA1B PE=1 SV=1	TUBA1B	29141.6	94462.8	36121.3	33463.8	158686	33719.7	17796.1	10884.3	12451.5	15024.1	68803.8	44384.9	31040.3	10457	16376.3	80294.8	2050.49	6771.24	46040.1
P06396	Gelsolin OS=Homo sapiens OX=9606 GN=GSN PE=1 SV=1	GSN	25219	230580	210039	18773.6	249578	173588	46998.8	58959.7	114959	27912.2	244039	112782	305720	41428.1	173554	433735	55281.4	18976.8	17649.6
Q9HB58	Sp110 nuclear body protein OS=Homo sapiens OX=9606 GN=SP110 PE=1 SV=5	SP110	2148.87	3875.42	2261.6		38351.3		2777.93	25770.2	2915.15		21761.5	58805.4				13842.1			4598.96
P08238	Heat shock protein HSP 90-beta OS=Homo sapiens OX=9606 GN=HSP90AB1 PE=1 SV=4	HSP90AB1	3753.15	12441.4	6110.04	2897.14	5658.54							1852.22							3257.94
P26583	High mobility group protein B2 OS=Homo sapiens OX=9606 GN=HMGB2 PE=1 SV=2	HMGB2	63702.2	39434.2	2759.9	1463.41	892091		12479.3	52830.3	6332.95	7670.83	399923	79225.9	29553.6	21273		610367	1297.66		5502.35
P49411	Elongation factor Tu, mitochondrial OS=Homo sapiens OX=9606 GN=TUFM PE=1 SV=2	TUFM	9487.37	123886	10841.5	6726.4	78243.1	4988.18	4555.56			951.359	63047.6	20379.4	15124.7	4962.85	3102.84	132963			6996.49
Q13423	NAD(P) transhydrogenase, mitochondrial OS=Homo sapiens OX=9606 GN=NNT PE=1 SV=3	NNT		2194.32			4785.85					1104.08	1500.52		1605.19			2650.53
P14625	Endoplasmin OS=Homo sapiens OX=9606 GN=HSP90B1 PE=1 SV=1	HSP90B1		35495.3	2472.53	4393.73	32706.6	6680.6		1071.4	3449.06		23887.8	6911.9	11720.1			25432			1597.77
P05783	Keratin, type I cytoskeletal 18 OS=Homo sapiens OX=9606 GN=KRT18 PE=1 SV=2	KRT18		45478.5		2211.03		13171.7				4880.46									693.909
Q562R1	Beta-actin-like protein 2 OS=Homo sapiens OX=9606 GN=ACTBL2 PE=1 SV=2	ACTBL2	77864.5	130623	117471	113842	132308	70273.7	71135.8	62215.9	63611.1	65281.6	78621.3	43501.3	62826.3	63168	58886.4	119320	19432.1	3652.43	99760.7
Q13813	Spectrin alpha chain, non-erythrocytic 1 OS=Homo sapiens OX=9606 GN=SPTAN1 PE=1 SV=3	SPTAN1										950.729		1242.32			1215.06	3815.36
O75369	Filamin-B OS=Homo sapiens OX=9606 GN=FLNB PE=1 SV=2	FLNB		4327.69														11991.4
P13796	Plastin-2 OS=Homo sapiens OX=9606 GN=LCP1 PE=1 SV=6	LCP1	3778.01	28562.3	8841.76	1644.69	59665	2987.47	7266.51	5201.2			18769.6	4119.58	13568.4		2618.16	23085.3	4205.9	2963.51	2571.71
Q9UQE7	Structural maintenance of chromosomes protein 3 OS=Homo sapiens OX=9606 GN=SMC3 PE=1 SV=2	SMC3	3536.01	6500.62			38425.8		1856.74	5868.55			15785.5	27081.5				15660.9			2379.74
P51572	B-cell receptor-associated protein 31 OS=Homo sapiens OX=9606 GN=BCAP31 PE=1 SV=3	BCAP31	1310.59	98261.9	6121.12	1468.46	56752.7	19362.5	3168.29	3136.72	4225.1		32066.8	5190.68	9702.82	2427.06	10584.7	37255.9	3110.78		2200.74
P04075	Fructose-bisphosphate aldolase A OS=Homo sapiens OX=9606 GN=ALDOA PE=1 SV=2	ALDOA	6304.49	122301	30193	15604	110016	32572.4	5361.08	3782.86	7008.91	4990.41	53284	5026.17	35386.4	4829.39	3598.79	61346.8	1484.36	877.084	12783.9
Q14683	Structural maintenance of chromosomes protein 1A OS=Homo sapiens OX=9606 GN=SMC1A PE=1 SV=2	SMC1A		7080.67			52874.4						30249	16843				26724.4
P01023	Alpha-2-macroglobulin OS=Homo sapiens OX=9606 GN=A2M PE=1 SV=3	A2M	7300.18	121557	27370.6	3528.8	165560	65078.2	2772.53	38443	141324	8528.25	313411	37697.2	129272	16405.2	3970.67	765153		1659.07	5071.26
P61978	Heterogeneous nuclear ribonucleoprotein K OS=Homo sapiens OX=9606 GN=HNRNPK PE=1 SV=1	HNRNPK	5115.43	73300.9	10890.4	13202.4	196057	15753.6	56520.3	84228.8	13021.7	16985.9	96910.2	68880.1	73436.1	19756.3	36149.6	54985.3	4588.88	800.132	4673.77
P50552	Vasodilator-stimulated phosphoprotein OS=Homo sapiens OX=9606 GN=VASP PE=1 SV=3	VASP	15212.4	215178	273226	4239.28	418634	205863	86088.3	131559	162533	47833	429804	164723	424524	83263.4	142854	493705	24860.7		12906.2
O75643	U5 small nuclear ribonucleoprotein 200 kDa helicase OS=Homo sapiens OX=9606 GN=SNRNP200 PE=1 SV=2	SNRNP200		27161.7	3061.28	1947.18	53836.3	2546.01	2223.73	1731.4	78722.1	1792.06	150554	2655.33	15424.1	1012.81	2912.16	402144
Q14739	Delta(14)-sterol reductase LBR OS=Homo sapiens OX=9606 GN=LBR PE=1 SV=2	LBR		14620.3			6214.91
P31040	Succinate dehydrogenase [ubiquinone] flavoprotein subunit, mitochondrial OS=Homo sapiens OX=9606 GN=SDHA PE=1 SV=2	SDHA		3509.67			1984.85						4200.33		1747.11			2612
P02656	Apolipoprotein C-III OS=Homo sapiens OX=9606 GN=APOC3 PE=1 SV=1	APOC3		16654.9	27521.8		12216.7	5395.39			6056.92		43030.8		8574.91			85032
A6NHR9	Structural maintenance of chromosomes flexible hinge domain-containing protein 1 OS=Homo sapiens OX=9606 GN=SMCHD1 PE=1 SV=2	SMCHD1					16640.1						15613.4	7075.57				10181.5			1396.24
P02042	Hemoglobin subunit delta OS=Homo sapiens OX=9606 GN=HBD PE=1 SV=2	HBD	17546.9	278399	168475	40547.9	629408	570913	40567.3	59343.8	384132	73217.6	1.42259e+06	84857	204911	110822	64833.7	1405484	21481.7		23076.7
P68871	Hemoglobin subunit beta OS=Homo sapiens OX=9606 GN=HBB PE=1 SV=2	HBB	22492.2	39887.5	31567	27040.7	29989.2	22330.9	18820.8	17062.8	15198.1	16916.6	198334	16033.4	18967.3	15503.2	11683.2	27978.1	7258.14		27525
Q8NC51	Plasminogen activator inhibitor 1 RNA-binding protein OS=Homo sapiens OX=9606 GN=SERBP1 PE=1 SV=2	SERBP1	11607.9	119042	19465.4	3994.83	280550	2106.15	35871.3	52242.6	10378.6	9648.68	127278	80552.8	55787.8	13774.9	26425.4	53381.5	2149.98		5447.8
P68366	Tubulin alpha-4A chain OS=Homo sapiens OX=9606 GN=TUBA4A PE=1 SV=1	TUBA4A		45054.7			37959.5						16880.4	3130.35					2822.95	2598.77
O15143	Actin-related protein 2/3 complex subunit 1B OS=Homo sapiens OX=9606 GN=ARPC1B PE=1 SV=3	ARPC1B	30601.7	44160.2	35806.9	24969.7	74839.7	42207.7	34138.5	26738.9	51080.7	33466.8	57119.1	51400.5	30899.5	26236.7	34185.2	98535.4	29501.4	19352	18626.8
Q9Y265	RuvB-like 1 OS=Homo sapiens OX=9606 GN=RUVBL1 PE=1 SV=1	RUVBL1		14856.6			75252.4		1084.25	1747.54			34368.7	19889.6				46526.4
P62424	60S ribosomal protein L7a OS=Homo sapiens OX=9606 GN=RPL7A PE=1 SV=2	RPL7A		6846.05			11849		1308.65		2085.97	2064.32	9013.9	3194.21	4145.18			8448.38
P08575	Receptor-type tyrosine-protein phosphatase C OS=Homo sapiens OX=9606 GN=PTPRC PE=1 SV=3			8676.85			47768.5				1188.27		12144		16618.8			9724.9
Q29RF7	Sister chromatid cohesion protein PDS5 homolog A OS=Homo sapiens OX=9606 GN=PDS5A PE=1 SV=1	PDS5A		9801.42			80904.5		7395.3	11027.9			34933.9	35736.3	2858.22	2143.7		15634.6
P18206	Vinculin OS=Homo sapiens OX=9606 GN=VCL PE=1 SV=4	VCL		91146.3	7457.35		14105.9				6442.44		10219.4		4352.61			9688.49
P35232	Prohibitin OS=Homo sapiens OX=9606 GN=PHB PE=1 SV=1	PHB		8954.84			3521.77			834.638				1379.74	2180.26
P38646	Stress-70 protein, mitochondrial OS=Homo sapiens OX=9606 GN=HSPA9 PE=1 SV=2	HSPA9		3197.41			5638.41						5080.18					7607.15
Q5T749	Keratinocyte proline-rich protein OS=Homo sapiens OX=9606 GN=KPRP PE=1 SV=1	KPRP	724.657	7306.47	21710.4		7132.94			804.25	747.725	666.623			772.764
Q9BXX0	EMILIN-2 OS=Homo sapiens OX=9606 GN=EMILIN2 PE=1 SV=3	EMILIN2									2967.68	2643.57						4612.8
Q7Z794	Keratin, type II cytoskeletal 1b OS=Homo sapiens OX=9606 GN=KRT77 PE=2 SV=3	KRT77	13569.4	28989.2	12250.6	4328.6	4341.82	8377.15	6452.03	2662.36	9151.64	6507.17	9228.79	4569.05	3726.24	4238.86	1764.73	29573.9	5440.02		4540.38
P40939	Trifunctional enzyme subunit alpha, mitochondrial OS=Homo sapiens OX=9606 GN=HADHA PE=1 SV=2	HADHA		21895.6			40569.5	2835.2	3322.24	2439.43			21808.6	22260.5	4795.52		1683.43	13455.5
P0DMV9	Heat shock 70 kDa protein 1B OS=Homo sapiens OX=9606 GN=HSPA1B PE=1 SV=1	HSPA1B; HSPA1A			2861.5			3246.91						4504.97
P49755	Transmembrane emp24 domain-containing protein 10 OS=Homo sapiens OX=9606 GN=TMED10 PE=1 SV=2	TMED10	2082.95	1446.32			1361.52	3184.76	2282.52	1226.84							3940.9		1414.73
Q9UKV3	Apoptotic chromatin condensation inducer in the nucleus OS=Homo sapiens OX=9606 GN=ACIN1 PE=1 SV=2	ACIN1	10193	15497.7			106379	2558.94	23039.7	53700.2	2324.84	5215.44	50681.2	84970.1	8896.71	8143	5847.82	54848	4712.06	1734.33	7998.8
O14497	AT-rich interactive domain-containing protein 1A OS=Homo sapiens OX=9606 GN=ARID1A PE=1 SV=3	ARID1A	6970.64	189109	6698.36		84891	2485.64	10477.3	13787.8	4327.6	10486.9	55006.4	45763.7	4190.98	12756.4		52096.5	783.842		4845.07
P26641	Elongation factor 1-gamma OS=Homo sapiens OX=9606 GN=EEF1G PE=1 SV=3	EEF1G	3107.78		4555.87	4169.1	12548	4149.06	6024.47	5045.45	5439.56	6118.9	10427.5	6400.78	5272.4	4431.2	3943.54	16163	2785.6	2009.21	2167.28
P05388	60S acidic ribosomal protein P0 OS=Homo sapiens OX=9606 GN=RPLP0 PE=1 SV=1	RPLP0		8344			50680.2						22556					20717.7
P52907	F-actin-capping protein subunit alpha-1 OS=Homo sapiens OX=9606 GN=CAPZA1 PE=1 SV=3	CAPZA1			1770.73		21366.6	1769.84	2505.26			1803.87		2205.99			1610.79	2747.21
P18754	Regulator of chromosome condensation OS=Homo sapiens OX=9606 GN=RCC1 PE=1 SV=1	RCC1		29829.8			178016	34080.7	40601	35487.5	50171.8	34512.7	129570	108942		25842.8	16919.6	116242	792.007
P22626	Heterogeneous nuclear ribonucleoproteins A2/B1 OS=Homo sapiens OX=9606 GN=HNRNPA2B1 PE=1 SV=2	HNRNPA2B1	51772.6	347503	288485	59277.1	1.49428e+06	1.0704e+06	224681	245514	315977	113632	1.32505e+06	388065	400463	176842	263638	1.20741e+06	123654	28539.7	45574.9
P29590	Protein PML OS=Homo sapiens OX=9606 GN=PML PE=1 SV=3	PML	28699.1	202258	42292.9	62878.6	126277	124920	68605.6	48623.7	157127	172263	268672	117741	170437	73361	15828.4	273783	6822.74		16575.7
P14923	Junction plakoglobin OS=Homo sapiens OX=9606 GN=JUP PE=1 SV=3	JUP	13836.4	30141.9	293560		9087.74	35511.5			8677.18	10779.9	10507.4		3082.63	7091.17	1665.48	16387.2		1924.05	4301.14
O75533	Splicing factor 3B subunit 1 OS=Homo sapiens OX=9606 GN=SF3B1 PE=1 SV=3	SF3B1	1272.43	2054.64	1487.68		15297.3		1619.84	4101.54		2140.06	6769.24	2519.71	3712.23	1757.09	2088.1	9009.64
P48047	ATP synthase subunit O, mitochondrial OS=Homo sapiens OX=9606 GN=ATP5PO PE=1 SV=1	ATP5O		5914.01	4444.12	2763.84	8582.86	2385.58		1298.07			5186.2			3105.73	1435.13	18186	1160.12	2035.54
P46063	ATP-dependent DNA helicase Q1 OS=Homo sapiens OX=9606 GN=RECQL PE=1 SV=3	RECQL	3975.53	12106.9			175565		21950.4	41334.1	1006.78	1773.33	73199.4	81133.4	14770.6	6886.93	4528.16	68528.7	6082.3	632.821	7319.55
P00558	Phosphoglycerate kinase 1 OS=Homo sapiens OX=9606 GN=PGK1 PE=1 SV=3	PGK1	3151.34	23648.6	9747.67	2800.54	58439.8	9808.49	6583.96	3786.83	4833.18	1501.55	21556.5	4618.4	29645.5	2277.08	4915.28	15913	1662.28		2898.86
Q9UI08	Ena/VASP-like protein OS=Homo sapiens OX=9606 GN=EVL PE=1 SV=2	EVL		10118.9			75138.5		17097.9	23333.9	1157.23	4715.6	52310.3	45948.4	8057.21	8778.77	4838.13	21642.4	6693.38		6364.45
P84103	Serine/arginine-rich splicing factor 3 OS=Homo sapiens OX=9606 GN=SRSF3 PE=1 SV=1	SRSF3	5355.97	1351.5			26888.2		5329.19	6953.78		5102.47	8254.09	9677.1	2781.24	1261.94		6961.89
P30050	60S ribosomal protein L12 OS=Homo sapiens OX=9606 GN=RPL12 PE=1 SV=1	RPL12		22616.1	22354.1		16741.9	12241.4			5488.53		23610.5	3967.35				14630.2
P29350	Tyrosine-protein phosphatase non-receptor type 6 OS=Homo sapiens OX=9606 GN=PTPN6 PE=1 SV=1	PTPN6		13868.9			47189			3169.32			12749.4	8381.17	7921.19			11386.7
P30101	Protein disulfide-isomerase A3 OS=Homo sapiens OX=9606 GN=PDIA3 PE=1 SV=4	PDIA3	7744.32	40448.7	11529.6	6421.06	93561	14793	10920.2	9636.56	11274.7	9092.17	57343.1	31828.5	20502.3	5836.15	7492.97	78646.3	4240.01		4238.82
P27816	Microtubule-associated protein 4 OS=Homo sapiens OX=9606 GN=MAP4 PE=1 SV=3	MAP4		14029.9			107041		13664.2	18455.6		4235.52	64079.7	27335.1	12389.4	4807.17	1452.07	26090.6
P17844	Probable ATP-dependent RNA helicase DDX5 OS=Homo sapiens OX=9606 GN=DDX5 PE=1 SV=1	DDX5	4619.09	7194.12			53774.7	3009.12	12777.2	9816.74		3356.4	20578.6	27204.3	6211.29	2119.23	5216.01	17544.4	1152.88		2246.44
Q15365	Poly(rC)-binding protein 1 OS=Homo sapiens OX=9606 GN=PCBP1 PE=1 SV=2	PCBP1		12893.2			34645.5						15416.2	3506.32	4298.68			10392.5
P35659	Protein DEK OS=Homo sapiens OX=9606 GN=DEK PE=1 SV=1	DEK	3018.42	25998.3			893533		22900.3	66153.6		5232.51	240045	101872	27392.7	13220.3		255108			1697.19
P13667	Protein disulfide-isomerase A4 OS=Homo sapiens OX=9606 GN=PDIA4 PE=1 SV=2	PDIA4	1786.26	25805.1		1828.47	44340.8		2837.14	994.503			27179.3	14356.1	10798.8		2475.89	10147.8			1916.38
P09429	High mobility group protein B1 OS=Homo sapiens OX=9606 GN=HMGB1 PE=1 SV=3	HMGB1	46538.9	63748.9	3348.38	6688.19	2.47459e+06		49809.8	87892.2	14991	27739	560205	74016.8	53244.1	32850		557263			11127.9
P40926	Malate dehydrogenase, mitochondrial OS=Homo sapiens OX=9606 GN=MDH2 PE=1 SV=3	MDH2	4611.03	35461	10105.3	5087.52	94156.4	9526.69	10329.9	13199.6	8211.6	4075.47	61184.6	63295	39831.2	5035.66	13710.8	50062.5	672.501		7094.2
Q07020	60S ribosomal protein L18 OS=Homo sapiens OX=9606 GN=RPL18 PE=1 SV=2	RPL18		4045.47			24944.3						10630.2					22710.8
P51148	Ras-related protein Rab-5C OS=Homo sapiens OX=9606 GN=RAB5C PE=1 SV=2	RAB5C		7529.18			6792.15						1838.96		3917.46			2733.48
P62987	Ubiquitin-60S ribosomal protein L40 OS=Homo sapiens OX=9606 GN=UBA52 PE=1 SV=2	UBA52	5383.71	188214	22871	12727.2	79171.9	8858.39	10653.7	10809	10892.6	8213.77	79952.8	26620	12026.5	4282.9	4027.7	95248.4	1216		16265.4
P21980	Protein-glutamine gamma-glutamyltransferase 2 OS=Homo sapiens OX=9606 GN=TGM2 PE=1 SV=2	TGM2	82620.7	99781.3	97662.1	91477.6	88923	58324.7	59021	50471.7	53897.8	58041.8	63648.4	48579.3	55222.6	51909.2	52309.7	62554.4	35025.9	4702.29	83215.8
O75475	PC4 and SFRS1-interacting protein OS=Homo sapiens OX=9606 GN=PSIP1 PE=1 SV=1	PSIP1	3693.83	28236.4			455925	5123.86	47496.6	129382	1141.05	11070.2	186991	239143	32893.5	21547.3	8890.43	107482	2326.06		12616
O76011	Keratin, type I cuticular Ha4 OS=Homo sapiens OX=9606 GN=KRT34 PE=1 SV=2	KRT34; LOC100653049			2.76034e+06	1368.46	7056.59	1462.03					5133.6
O94776	Metastasis-associated protein MTA2 OS=Homo sapiens OX=9606 GN=MTA2 PE=1 SV=1	MTA2	2665.29	9657.09	8711.95		81876.3		2857.5	3893.77		564.909	28812.3	8592.16		1112.75		42607.8
P02765	Alpha-2-HS-glycoprotein OS=Homo sapiens OX=9606 GN=AHSG PE=1 SV=2		436617	8.40495e+06	8.68863e+06	582360	2.48431e+07	8.69373e+06	1.82308e+06	2.56028e+06	1.37083e+07	2.64262e+06	1.92456e+07	2.99612e+06	2.30456e+07	4.16495e+06	3.60679e+06	4.80546e+07	839038	78816.4	303076
Q29963	HLA class I histocompatibility antigen, Cw-6 alpha chain OS=Homo sapiens OX=9606 GN=HLA-C PE=1 SV=2	HLA-C								1183.56			2286.76	2637.33
P38117	Electron transfer flavoprotein subunit beta OS=Homo sapiens OX=9606 GN=ETFB PE=1 SV=3	ETFB					41012.8	2489.07	7385.27	13404.5			6960.33	17465.8	6396.6	4439.71	2976.28	4461.6			2497.91
P00338	L-lactate dehydrogenase A chain OS=Homo sapiens OX=9606 GN=LDHA PE=1 SV=2	LDHA	2600.05	68410.1	23389.8	8905.77	73348.2	17362.9	6191.36	3981.15	12509.9	4589.9	32946	4449.78	23432.9	4670.2	3710.22	42364.2			6976.32
Q9NXV6	CDKN2A-interacting protein OS=Homo sapiens OX=9606 GN=CDKN2AIP PE=1 SV=3	CDKN2AIP		2371.32			26054.6		4146.83	8581.88			17839.2	17073.9	3002.64			13880.8			972.398
P61158	Actin-related protein 3 OS=Homo sapiens OX=9606 GN=ACTR3 PE=1 SV=3	ACTR3	1422.96			1580.94		1091.77		1014.81		1131.69		12107.3			1424.35		887.338		2071.87
P36578	60S ribosomal protein L4 OS=Homo sapiens OX=9606 GN=RPL4 PE=1 SV=5	RPL4	6510.99	60617.2	21487.7	3465.47	204394	13893.2	28775	16371.5	5855.38	4768.06	94889	38900.2	48956.7	8093.15	6323.72	50434.5			5824.93
P51532	Transcription activator BRG1 OS=Homo sapiens OX=9606 GN=SMARCA4 PE=1 SV=2	SMARCA4		6301.92			22639	1515.14	4707.88	12093.8	1825.5	2845.48	22190.5	21034.9	2320.16	4308.57		10579.3			1884.89
O60264	SWI/SNF-related matrix-associated actin-dependent regulator of chromatin subfamily A member 5 OS=Homo sapiens OX=9606 GN=SMARCA5 PE=1 SV=1	SMARCA5			3821.87	2102.21	2577.73	4881.29	4730.36	2574.06			4975.69			3534.37		6306.14		1924.32	2106.57
P19823	Inter-alpha-trypsin inhibitor heavy chain H2 OS=Homo sapiens OX=9606 GN=ITIH2 PE=1 SV=2	ITIH2	8589.52	110959	114753	7269.29	149004	181843	31032.9	69544.2	78338.4	19383.1	273209	59222.4	168985	42113.8	119818	449082	14741.5	1949.57	7214.83
P11387	DNA topoisomerase 1 OS=Homo sapiens OX=9606 GN=TOP1 PE=1 SV=2	TOP1	27803.8	3455.71			131705		52682.8	58215.1		4496.05	86015.2	104375	4441.15	9095.21	2664.57	62967.2	7861.93	1755.97	11456.7
Q07666	KH domain-containing, RNA-binding, signal transduction-associated protein 1 OS=Homo sapiens OX=9606 GN=KHDRBS1 PE=1 SV=1	KHDRBS1	8211.56	69838.8	9541.56	4019.37	351748	6532.78	48196.7	116305	9606.75	22634.3	218648	115317	54058	39779.9	17113.8	156193	8350.7	3644.38	9069.62
Q13201	Multimerin-1 OS=Homo sapiens OX=9606 GN=MMRN1 PE=1 SV=3	MMRN1		10884.5			6230.92			2719.37			8702.1	5361.93				2860.98
Q9NWH9	SAFB-like transcription modulator OS=Homo sapiens OX=9606 GN=SLTM PE=1 SV=2	SLTM	1819.85	2494.37			36763.6		8187.21	19068.7		1719.44	22515.4	20346.6	4954.59	4335.53	783.243	8599.07			877.847
P27105	Erythrocyte band 7 integral membrane protein OS=Homo sapiens OX=9606 GN=STOM PE=1 SV=3	STOM		45632.4			4710.93			3555.86			11848.7	11071.5			2814.44	1889.23
O76021	Ribosomal L1 domain-containing protein 1 OS=Homo sapiens OX=9606 GN=RSL1D1 PE=1 SV=3	RSL1D1	40748.3	47594.6	35147.1	40225.8	78600.8	43920.7	55480.3	68701.9	45844.5	54521.2	68512.9	83267	48690.9	48101.6	35932.9	79155.5	31402.7	8850.95	32784.7
P00367	Glutamate dehydrogenase 1, mitochondrial OS=Homo sapiens OX=9606 GN=GLUD1 PE=1 SV=2	GLUD1	3020.35	8368.12			18910	2985.17		2523.38	3496.1		8983.46	4328.87	4106.83	3532.58		10896.4	1066.67	1210.81
Q8IZQ5	Selenoprotein H OS=Homo sapiens OX=9606 GN=SELENOH PE=1 SV=2	C11orf31; SELENOH					102011						28122.4					14329.9
P49327	Fatty acid synthase OS=Homo sapiens OX=9606 GN=FASN PE=1 SV=3	FASN	2199.76	3889.54	2306.17		2981.02	6000.31		3457.14		3014.75	3583.97	3542.18	4644.96	4523.87	4946.45		1584.7	3838.62	3297.82
Q9Y5B9	FACT complex subunit SPT16 OS=Homo sapiens OX=9606 GN=SUPT16H PE=1 SV=1	SUPT16H	1430.01	3750.44			34053.1			5278.36		1617.75	41944.2					24392.3
Q08554	Desmocollin-1 OS=Homo sapiens OX=9606 GN=DSC1 PE=1 SV=2	DSC1		8507.9	20843.1		2091.61	5465.92						2273.03
P30038	Delta-1-pyrroline-5-carboxylate dehydrogenase, mitochondrial OS=Homo sapiens OX=9606 GN=ALDH4A1 PE=1 SV=3	ALDH4A1		12683.7	11047.1	1216.85	5195.87	2957.61		1988.36	1636.53	652.316	3124.03		1984.45	1167.38		4706.98
Q9NX63	MICOS complex subunit MIC19 OS=Homo sapiens OX=9606 GN=CHCHD3 PE=1 SV=1	CHCHD3		20859.8			5119.08		1942.19	1961.42	916.819	810.449			2366.37	925.408	2136.54		1460.42	1595.45	661.287
Q969V3	Nicalin OS=Homo sapiens OX=9606 GN=NCLN PE=1 SV=2	NCLN					1518.65												2739.92
P31930	Cytochrome b-c1 complex subunit 1, mitochondrial OS=Homo sapiens OX=9606 GN=UQCRC1 PE=1 SV=3	UQCRC1					4291.29						2554.98	3215.11
Q8N1F7	Nuclear pore complex protein Nup93 OS=Homo sapiens OX=9606 GN=NUP93 PE=1 SV=2	NUP93		3178.1			3152.99						1636.57	8336.87				4007.31	734.288		1179.86
Q9P258	Protein RCC2 OS=Homo sapiens OX=9606 GN=RCC2 PE=1 SV=2	RCC2	39666.4	11268.8			147580		12561.8	29993.7		3072.35	40169.6	73118.6	7949.55	5371.73	3413.12	45344.8	8085.83	2263.25	8002.34
P53999	Activated RNA polymerase II transcriptional coactivator p15 OS=Homo sapiens OX=9606 GN=SUB1 PE=1 SV=3	SUB1	162568	230631	201781	204076	660003	215544	310589	270472	241404	291565	322779	243135	252072	242059	172296	364753	143378	36161	145643
P63104	14-3-3 protein zeta/delta OS=Homo sapiens OX=9606 GN=YWHAZ PE=1 SV=1	YWHAZ	1741.54	10404.3	3793.2	2438.53	16931.8	1933.72	1772.24	950.505	1721.03	1046.23	3641.7	1641.31	1979.92	873.54		6947.56			2128.33
P13639	Elongation factor 2 OS=Homo sapiens OX=9606 GN=EEF2 PE=1 SV=4	EEF2	2842.34	8187.11	5876.86	3851.82	33714.8	3972.26	2604.06		2672.73	2812.98	8302.68	3065.74	5256.29	2362.93	2266.85	13030.1	13509	1919.81	3935.39
Q14005	Pro-interleukin-16 OS=Homo sapiens OX=9606 GN=IL16 PE=1 SV=4	IL16		7933.88			65559.5		5850.25	10455	1138.89		19738.7	11764.1	10192	1266.17	5232.08	26831.1	1228.68		1778.92
O43290	U4/U6.U5 tri-snRNP-associated protein 1 OS=Homo sapiens OX=9606 GN=SART1 PE=1 SV=1	SART1	3531.07	3517.63			55378.8		6846.93	13006.9			25194.4	30426.5	6440	2750.07		18684.3
Q3LXA3	Triokinase/FMN cyclase OS=Homo sapiens OX=9606 GN=TKFC PE=1 SV=2	DAK; TKFC	1141.1	2052.49
P23396	40S ribosomal protein S3 OS=Homo sapiens OX=9606 GN=RPS3 PE=1 SV=2	RPS3		1585.62			5236.56						2093.71					5308.56
P62241	40S ribosomal protein S8 OS=Homo sapiens OX=9606 GN=RPS8 PE=1 SV=2	RPS8				1871.64	1911.21
Q96PK6	RNA-binding protein 14 OS=Homo sapiens OX=9606 GN=RBM14 PE=1 SV=2	RBM14; RBM14-RBM4	4519.51	10477.5	10416.5	3832.4	52220	4452.32	9248.2	12691.8	8297.27	3610.33	72479.3	36589.8	16642.8	2812.99		12945.6			4861.27
P50990	T-complex protein 1 subunit theta OS=Homo sapiens OX=9606 GN=CCT8 PE=1 SV=4	CCT8		14031.6			26532.3		1640.45				11491.4	3707.63	3638.9			6132.63
Q99714	3-hydroxyacyl-CoA dehydrogenase type-2 OS=Homo sapiens OX=9606 GN=HSD17B10 PE=1 SV=3	HSD17B10			5592.55	3519.34							6904.24								3016.94
Q13835	Plakophilin-1 OS=Homo sapiens OX=9606 GN=PKP1 PE=1 SV=2	PKP1		3331.8	128552			2636.94										14146.3
Q92608	Dedicator of cytokinesis protein 2 OS=Homo sapiens OX=9606 GN=DOCK2 PE=1 SV=2	DOCK2	20196.6	15870.9	11457.2	14064.8	41186.6	15332.1	13413.1	25465.6	11306.2	16581.8	28713.9	31907.8	19863	13061.4	12536.3	17190	28299.6	18418.5	8671.35
P02549	Spectrin alpha chain, erythrocytic 1 OS=Homo sapiens OX=9606 GN=SPTA1 PE=1 SV=5	SPTA1					17163.2								4363.11			17515.4
P13489	Ribonuclease inhibitor OS=Homo sapiens OX=9606 GN=RNH1 PE=1 SV=2	RNH1					13781.2		4515.69	4286.9			6534.13	17291.1				8499.95
Q13185	Chromobox protein homolog 3 OS=Homo sapiens OX=9606 GN=CBX3 PE=1 SV=4	CBX3; C15orf57; CCDC32					6477.31	1294.69
Q9NVP1	ATP-dependent RNA helicase DDX18 OS=Homo sapiens OX=9606 GN=DDX18 PE=1 SV=2	DDX18	21481.6	17021.9	20421.6	14105.9	6429.64		1404.67	23191.5	26696.5	31094.7		40238.4	27344.3	24653.6		33813.4	19840.1	16680.6
P06753	Tropomyosin alpha-3 chain OS=Homo sapiens OX=9606 GN=TPM3 PE=1 SV=2	TPM3	3333.97	3753.8	6112.75	4484.32	6000		2832.37	2611.76	2531.29	2859.43			1978.04	2097.74	2139.09				3851.41
Q9NTI5	Sister chromatid cohesion protein PDS5 homolog B OS=Homo sapiens OX=9606 GN=PDS5B PE=1 SV=1	PDS5B		3623.69			51974.2		2225.69	8520		653.07	15132.7	12503.8	1939.31	1517.36		21185.3
P04839	Cytochrome b-245 heavy chain OS=Homo sapiens OX=9606 GN=CYBB PE=1 SV=2	CYBB		12062.8			34510.5		3455.48	10127.3	1163.89		26964.1	28423.9	10472.6	1046.01	4106.96	19626.8			2187.07
Q92614	Unconventional myosin-XVIIIa OS=Homo sapiens OX=9606 GN=MYO18A PE=1 SV=3	MYO18A					20606.2						7676.94	7146.89				5325.35
P07237	Protein disulfide-isomerase OS=Homo sapiens OX=9606 GN=P4HB PE=1 SV=3	P4HB	1282.33	6348.18	2419.38	2821.85	4095.74	2769.98	1340.7		2701.77	1152.17	3741.92	1804.97	2315.71	1071.83	1135.95	5683.85			1699.41
Q3SY84	Keratin, type II cytoskeletal 71 OS=Homo sapiens OX=9606 GN=KRT71 PE=1 SV=3	KRT71		1410.96											2198.84			2558.7
Q5JTV8	Torsin-1A-interacting protein 1 OS=Homo sapiens OX=9606 GN=TOR1AIP1 PE=1 SV=2	TOR1AIP1		6833.31			11976.8			1484.29			8155.48	4700.22				5286.19
Q92945	Far upstream element-binding protein 2 OS=Homo sapiens OX=9606 GN=KHSRP PE=1 SV=4	KHSRP	5231.69	4807.93	4046.01		57475.1	1524.59	9272.69	13307.1	3906.89	7271.52	25206.5	17924.1	19490.7	6854.45	6226.66	22687.8	2258.88		3110.48
Q9Y383	Putative RNA-binding protein Luc7-like 2 OS=Homo sapiens OX=9606 GN=LUC7L2 PE=1 SV=2	LUC7L2					16975.2						7023.75					4726.82
P13804	Electron transfer flavoprotein subunit alpha, mitochondrial OS=Homo sapiens OX=9606 GN=ETFA PE=1 SV=1	ETFA		5168.25			9963.03						4854.02	5509.42	6771.8			6601.19
Q13422	DNA-binding protein Ikaros OS=Homo sapiens OX=9606 GN=IKZF1 PE=1 SV=1	IKZF1		22956.6			106374		7712.71	23001.3		908.532	79618.5	57938	7722.14	3518.44	2692.94	56723.4	1334.54		3211.23
P02787	Serotransferrin OS=Homo sapiens OX=9606 GN=TF PE=1 SV=3	TF			4560.84	2796.79			4630.48		11410.4	8357.48	1741.74	5088.76	8497.14		4497.25	548769
Q9UKT9	Zinc finger protein Aiolos OS=Homo sapiens OX=9606 GN=IKZF3 PE=1 SV=2	IKZF3		2580.35			7015.63			1133.37			5360.39	2851.78				3069.63
O43390	Heterogeneous nuclear ribonucleoprotein R OS=Homo sapiens OX=9606 GN=HNRNPR PE=1 SV=1	HNRNPR	18607.4	65009.3	19372.1	1568.25	74971.8	7238.33	22261.4	32652	9342.94	7902.14	45839.4	57789.2	25897.6	12933.3	15719.8	42158.5	5121.24	1410.46	5554.99
O14974	Protein phosphatase 1 regulatory subunit 12A OS=Homo sapiens OX=9606 GN=PPP1R12A PE=1 SV=1	PPP1R12A					40265.4		9252.55		5122.92	2762.69	50456.6	26712.3	5756.96	2473.05		22700.8
P51531	Probable global transcription activator SNF2L2 OS=Homo sapiens OX=9606 GN=SMARCA2 PE=1 SV=2	SMARCA2		7947.78			82274.3			10547.5			37872.4	22809.1				39318.4
P33241	Lymphocyte-specific protein 1 OS=Homo sapiens OX=9606 GN=LSP1 PE=1 SV=1	LSP1		7272.85			54812.6			1581.02	3460.77		40953.6	1980.18	4761.71			65752.5
Q92621	Nuclear pore complex protein Nup205 OS=Homo sapiens OX=9606 GN=NUP205 PE=1 SV=3	NUP205		4502.09			4738.18						2526.67	9320.94				4357.15
P69905	Hemoglobin subunit alpha OS=Homo sapiens OX=9606 GN=HBA1 PE=1 SV=2	HBA2; HBA1	14244.8	25864.3	42407.5	21764	22967.4	26545.3	13595.6	11264.8	17668.1	16653	27364.4	5896.33	20054.9	18365.1	6766.74	101274	8299.06	2456.13	12724
P48735	Isocitrate dehydrogenase [NADP], mitochondrial OS=Homo sapiens OX=9606 GN=IDH2 PE=1 SV=2	IDH2		2235.9			10491.7						4849.64	2821.23
Q9H4B7	Tubulin beta-1 chain OS=Homo sapiens OX=9606 GN=TUBB1 PE=1 SV=1	TUBB1			3017.39		2349.76		1878.64	1799.63						1830.46	2066.57	5094.73	1926.65
P60660	Myosin light polypeptide 6 OS=Homo sapiens OX=9606 GN=MYL6 PE=1 SV=2	MYL6	3678.39	70573.2	9715.2	5921.24	54308.7	4690.01	5235.07	3737.28	6798.87	5087.72	21771.3	6945.67	6728.06	4658.51	3379.76	40869.6			5678.18
P62701	40S ribosomal protein S4, X isoform OS=Homo sapiens OX=9606 GN=RPS4X PE=1 SV=2	RPS4X		3573.79		2373.75	40082.2	7334.55		5306.94	5011.34		16933.7	13686.3	3629.09			13094		3027.97	2330.87
P54886	Delta-1-pyrroline-5-carboxylate synthase OS=Homo sapiens OX=9606 GN=ALDH18A1 PE=1 SV=2	ALDH18A1		5204.48			2715.66							2190.86	1913.57
P22314	Ubiquitin-like modifier-activating enzyme 1 OS=Homo sapiens OX=9606 GN=UBA1 PE=1 SV=3	UBA1	3268.73	3395.37			10689.8			1480.09					2110.69		2513.27				1769.69
Q5D862	Filaggrin-2 OS=Homo sapiens OX=9606 GN=FLG2 PE=1 SV=1	FLG2	1920.79	13955.5	29547.6	1592.38	8096.92	22000.5	3757.84	927.93	8036.88	5170.5	17319.5	6510.41	6755.24		5272.49
P00505	Aspartate aminotransferase, mitochondrial OS=Homo sapiens OX=9606 GN=GOT2 PE=1 SV=3	GOT2	5519.56	35624.7	4792.8	4219.29	70578.3	6207.47	6707.88	6257.6	6783.24	3213.32	41316.2	17749.1	41745.5	4288.25	6776	36732.6			5701.87
Q92878	DNA repair protein RAD50 OS=Homo sapiens OX=9606 GN=RAD50 PE=1 SV=1	RAD50					8857.12			920.526				3202.38				3784.05
Q9Y2W1	Thyroid hormone receptor-associated protein 3 OS=Homo sapiens OX=9606 GN=THRAP3 PE=1 SV=2	THRAP3		4671.42			95217.7		2246.87	12967		1050.05	32537.5	20437.5	3678.38	1384.51		26950.5
O60506	Heterogeneous nuclear ribonucleoprotein Q OS=Homo sapiens OX=9606 GN=SYNCRIP PE=1 SV=2	SYNCRIP	6603.42				15193.4			3531			6577.5	5343.17	4097.82
Q12906	Interleukin enhancer-binding factor 3 OS=Homo sapiens OX=9606 GN=ILF3 PE=1 SV=3	ILF3					18638.8						5327.94	2294.41				11232.6
P08311	Cathepsin G OS=Homo sapiens OX=9606 GN=CTSG PE=1 SV=2	CTSG	22264.5	16369.3	6105.98	1393.5	146233	1832.31	1859.33	2524.59	1291.64	1073.73	15340.6	69323.1	2907.02	970.306	2528.86	196343	3318.12	1424.57	11841.8
P39019	40S ribosomal protein S19 OS=Homo sapiens OX=9606 GN=RPS19 PE=1 SV=2	RPS19	13847.7	12730.6	10400.7	3305.93	85782	1327.67	16637.9	13997.6	2439.18	3265.31	47013.2	31850.6	16452.9	2382.95	5421.99	32576.9	3171.06	3106.45	7059.04
P46940	Ras GTPase-activating-like protein IQGAP1 OS=Homo sapiens OX=9606 GN=IQGAP1 PE=1 SV=1	IQGAP1		4513.25			20738.3						7489.25					13079		2139.44
P81605	Dermcidin OS=Homo sapiens OX=9606 GN=DCD PE=1 SV=2	DCD	8701.78	30306.5	32275		14721.1	21713.6	23235.4	12084.2	23913.5	2735.55	53686.9	19435.4	6630.83	3355.55	19241	13505.1		8217.77
Q9BSJ8	Extended synaptotagmin-1 OS=Homo sapiens OX=9606 GN=ESYT1 PE=1 SV=1	ESYT1	1581.48	3561.72		1437.45	4351.14						2551.15					5506.52
P0DOY2	Immunoglobulin lambda constant 2 OS=Homo sapiens OX=9606 GN=IGLC2 PE=1 SV=1	IGLC2	37661.3	142702	19274.3	10181.9	181547	17288.6	43933.9	8951.2	6542.24	3754.01	58838.1	296477	21303.2	7097.18	21218.7	42128.8	32829.9	4847.85	8715.97
P19367	Hexokinase-1 OS=Homo sapiens OX=9606 GN=HK1 PE=1 SV=3	HK1		4919.78			22123.2		5760.64	3822.03			24200.7	4082.47				33209.9			2644.61
P01860	Immunoglobulin heavy constant gamma 3 OS=Homo sapiens OX=9606 GN=IGHG3 PE=1 SV=2	IGHG3	9121.01	47091.2			45786.9	3328.41	2535.07	1519.78	2592.59	2726.92	2420.17	22091.2	2093.97	2338.81	1815.15	16394.4	1580.85
Q15019	Septin-2 OS=Homo sapiens OX=9606 GN=SEPTIN2 PE=1 SV=1	SEPT2	2628.26	2847.74	4768.53		2207.84	8585.28	7170.01	2273.54	4071.09	6210.38	7680.47	9762.97	3911.51	2321.6	2518.91	6342.86	1978.73
O75746	Calcium-binding mitochondrial carrier protein Aralar1 OS=Homo sapiens OX=9606 GN=SLC25A12 PE=1 SV=2	SLC25A12		2165.05				2196.54	1804.63	1545.37	2063.71	3152.93	2340.98	2180.65
P61247	40S ribosomal protein S3a OS=Homo sapiens OX=9606 GN=RPS3A PE=1 SV=2	RPS3A	5009.09	13847.8	10888.5	3383.23	122591	4232.69	6295.81	6053.98				18946	8650.34	2459.12	2139.1	12652.5			2994.49
P61106	Ras-related protein Rab-14 OS=Homo sapiens OX=9606 GN=RAB14 PE=1 SV=4	RAB14		15350.1	2680.65		7891.54		1762.78				4686.38	1922.09	5045.73		1698.79
Q15029	116 kDa U5 small nuclear ribonucleoprotein component OS=Homo sapiens OX=9606 GN=EFTUD2 PE=1 SV=1	EFTUD2	3894.81	22187.3	16655.2	4436.3	99976.8	5949.36	7595.95	6814.96	6108.41	4214.15	37675	15375.1	16016.2	5399.18	4161.63	42322.3	2083.86		5212.26
Q06187	Tyrosine-protein kinase BTK OS=Homo sapiens OX=9606 GN=BTK PE=1 SV=3	BTK		3887.47			27172.7					1085.06	6168.1	4834.5	1809.82
O60832	H/ACA ribonucleoprotein complex subunit DKC1 OS=Homo sapiens OX=9606 GN=DKC1 PE=1 SV=3	DKC1	2366.93	17124.9			96528.6	3115.41	21998.9	42369.7	1621.75	4825.12	53586.9	82873.3	5509.56	6310.4	2071.38	49688.8			3545.11
Q9NR30	Nucleolar RNA helicase 2 OS=Homo sapiens OX=9606 GN=DDX21 PE=1 SV=5	DDX21		1931.19			18398.5		1133.22	3362.03			16889.3	7744.9				20701.9
Q8WWP7	GTPase IMAP family member 1 OS=Homo sapiens OX=9606 GN=GIMAP1 PE=1 SV=1	GIMAP1		9108.8	4469.62		3235.57	1770.1			2411.24		2701.74					5223.93
Q02413	Desmoglein-1 OS=Homo sapiens OX=9606 GN=DSG1 PE=1 SV=2	DSG1	12028.3	18064.2	105923	942.695	3050.35	9596.92	1215.22	1812.47		3550.95	3652.33	4630.46		695.891	996.192	10835.6	1017.67
P39656	Dolichyl-diphosphooligosaccharide--protein glycosyltransferase 48 kDa subunit OS=Homo sapiens OX=9606 GN=DDOST PE=1 SV=4	DDOST	2352.77		1433.5			4826.3	961.971	1895.71	1969.17	2477.62	1417.25	2664.41	2107.7	1529.2	3650.79	8808.16	2736.86	1622.48
Q14974	Importin subunit beta-1 OS=Homo sapiens OX=9606 GN=KPNB1 PE=1 SV=2	KPNB1		17620.7	2497.13		43526	2111.9	2041.14	3688.21	1070.96		16551.4	11177.5	3314.31	1789.76		27235.5			11977.7
Q00325	Phosphate carrier protein, mitochondrial OS=Homo sapiens OX=9606 GN=SLC25A3 PE=1 SV=2	SLC25A3		2813.61			5914.08						2943.69
P02771	Alpha-fetoprotein OS=Homo sapiens OX=9606 GN=AFP PE=1 SV=1	AFP		30312.5	19119.7	1965.54	105371	33896.9	2250.79	4902.99	66845.4	2133.29	149147	6495.08	26375.3	10807.9	4305.67	414454
P07477	Trypsin-1 OS=Homo sapiens OX=9606 GN=PRSS1 PE=1 SV=1	PRSS1	64571	466791	225320	277997	489229	256215	200666	242354	553951	453846	577979	128916	446136	300764	57363.1	652649	14037.9		51186.1
P61006	Ras-related protein Rab-8A OS=Homo sapiens OX=9606 GN=RAB8A PE=1 SV=1	RAB8A					10763						4649.59					2307.22
P22531	Small proline-rich protein 2E OS=Homo sapiens OX=9606 GN=SPRR2E PE=2 SV=2	SPRR2E	2462.77	25373.5	82855.7			6819.34				8061.95	4180.7					34561
P41091	Eukaryotic translation initiation factor 2 subunit 3 OS=Homo sapiens OX=9606 GN=EIF2S3 PE=1 SV=3	EIF2S3	2209.78		2352.54	1044.67	17686.2	4653.95		2822.32			7315.97	2509.06		2969.39					1254.28
Q16555	Dihydropyrimidinase-related protein 2 OS=Homo sapiens OX=9606 GN=DPYSL2 PE=1 SV=1	DPYSL2		2671.23			3399.86							4216.59
P60953	Cell division control protein 42 homolog OS=Homo sapiens OX=9606 GN=CDC42 PE=1 SV=2	CDC42					42818		992.474			14064.7				1285.66		25003.1			1411.56
O60313	Dynamin-like 120 kDa protein, mitochondrial OS=Homo sapiens OX=9606 GN=OPA1 PE=1 SV=3	OPA1		8710.13			12571.9		6309.08	5644.27			8169.61	18430.4	4608.9			10359
Q02880	DNA topoisomerase 2-beta OS=Homo sapiens OX=9606 GN=TOP2B PE=1 SV=3	TOP2B	968.519	7325.19	18188.1	2352.07	43960.6	8758.68	6346.55	14724.4	4538.59	3330.06	24822.8	36977.1	21556.5	5014.83	4013.56	20766.4	1660.56
P18065	Insulin-like growth factor-binding protein 2 OS=Homo sapiens OX=9606 GN=IGFBP2 PE=1 SV=2	IGFBP2		23514.4	17956.3		42123.9				32992.7		66874.4		66665			147438
O94906	Pre-mRNA-processing factor 6 OS=Homo sapiens OX=9606 GN=PRPF6 PE=1 SV=1	PRPF6			1211.26		7760.23
Q92835	Phosphatidylinositol 3,4,5-trisphosphate 5-phosphatase 1 OS=Homo sapiens OX=9606 GN=INPP5D PE=1 SV=2	INPP5D		15888			91970.6		16532.1	17787.3	2469.57	3425.49	46168.6	27290.1	13185.2	3312.35	2890.64	25108			1397.34
P62826	GTP-binding nuclear protein Ran OS=Homo sapiens OX=9606 GN=RAN PE=1 SV=3	RAN		101557	21092		309106						114305	59851.6	37361.2			127053			10269.7
Q8NFC6	Biorientation of chromosomes in cell division protein 1-like 1 OS=Homo sapiens OX=9606 GN=BOD1L1 PE=1 SV=2	BOD1L1					31147			4694.29			11702.7	15621.9				5012.43
P59998	Actin-related protein 2/3 complex subunit 4 OS=Homo sapiens OX=9606 GN=ARPC4 PE=1 SV=3	ARPC4		5347.79			7857.82						4535.09	3355.11				10862.2
Q6ZMZ3	Nesprin-3 OS=Homo sapiens OX=9606 GN=SYNE3 PE=1 SV=2	SYNE3	2580.1	6400.16	2106.44		11393	2021.21					3683.03	2533.18				8377.51
O43684	Mitotic checkpoint protein BUB3 OS=Homo sapiens OX=9606 GN=BUB3 PE=1 SV=1	BUB3					43682.1		3341.11	8116.83			22267.9	15519.2	2404.94	2087.88		22754.4
P60174	Triosephosphate isomerase OS=Homo sapiens OX=9606 GN=TPI1 PE=1 SV=3	TPI1	1042.11	58273.3	31401.4	4560.4	103446	17825.5	14074.3	2337.94	9435.34	1898.87	31569.1	5664.56	50294.8	2406.43	2555	27864.6	1303.22		1692.1
P26373	60S ribosomal protein L13 OS=Homo sapiens OX=9606 GN=RPL13 PE=1 SV=4	RPL13	4282.5	17851.2	5214.71	2667.52	133073		12541.2	4744.5	2420.51	3771.35	46495.1	10819	15043.4	3229	2638.16				3460.67
P35268	60S ribosomal protein L22 OS=Homo sapiens OX=9606 GN=RPL22 PE=1 SV=2	RPL22	11249.2	19917.3	10570.6	7761.29	143242		3472.58	7609.94	2968.93	9965.2	52469.5	7649.21	6707.03	2936.38		71102.7	2964.26		10205.5
P20592	Interferon-induced GTP-binding protein Mx2 OS=Homo sapiens OX=9606 GN=MX2 PE=1 SV=1	MX2	1750.79	2353.38	3305.23		2134.64		3979.98	1706.95			1865.33		2004.34	2138.61	3824.6		2128.72	1688.36	1567.3
Q9Y3L3	SH3 domain-binding protein 1 OS=Homo sapiens OX=9606 GN=SH3BP1 PE=1 SV=3	SH3BP1		5068.88			26446.7		2832.59	7037.32			14333.8	4898.32				10427.7
Q16629	Serine/arginine-rich splicing factor 7 OS=Homo sapiens OX=9606 GN=SRSF7 PE=1 SV=1	SRSF7	3585.64	4063.5			21543.9		4871.03	2565.22	2263.29	4689.8	13885	8070.7	2338.6	2111.83		14463.1	3009.76
P62873	Guanine nucleotide-binding protein G(I)/G(S)/G(T) subunit beta-1 OS=Homo sapiens OX=9606 GN=GNB1 PE=1 SV=3	GNB1		16478.6	2109.85		22726.4		6665.25	6094.53	5536.29		17985.8	15148.1	7143.77	1403.03	2257.67	3418.69			1153.49
Q03164	Histone-lysine N-methyltransferase 2A OS=Homo sapiens OX=9606 GN=KMT2A PE=1 SV=5	KMT2A; MLL					11119.7			4751.71			4669.52	14140.5
O00571	ATP-dependent RNA helicase DDX3X OS=Homo sapiens OX=9606 GN=DDX3X PE=1 SV=3	DDX3X	1867.99	10372.2	4388.78	1403.9	40835.7		7905.47	8742.83			16650.4	19286.6		1009.89	1432.49	3489			1355.58
Q9H9B4	Sideroflexin-1 OS=Homo sapiens OX=9606 GN=SFXN1 PE=1 SV=4	SFXN1		2913.2						1981.25	2480.28	2302.36			1688.06	1766.79
Q14103	Heterogeneous nuclear ribonucleoprotein D0 OS=Homo sapiens OX=9606 GN=HNRNPD PE=1 SV=1	HNRNPD	3627.64	6024.24	4686.67	7728.27	25892.5		2608.2	2051.42			6590.09		2816.71			8699.63			5240.93
Q8NFW8	N-acylneuraminate cytidylyltransferase OS=Homo sapiens OX=9606 GN=CMAS PE=1 SV=2	CMAS		11293.6			90223.8		5205.31	11397.5			38736.1	42894.4	2057.39			47190.8
P62269	40S ribosomal protein S18 OS=Homo sapiens OX=9606 GN=RPS18 PE=1 SV=3	RPS18		2607.18		2019.98	3473.56				4017.21		3661.11					3616.19			1491.72
P57721	Poly(rC)-binding protein 3 OS=Homo sapiens OX=9606 GN=PCBP3 PE=2 SV=2	PCBP3		5656.1			17006.3											16115.4
P62753	40S ribosomal protein S6 OS=Homo sapiens OX=9606 GN=RPS6 PE=1 SV=1	RPS6		6601.2	2429.41	1369.7	26838.4				2218.29		10540.2	5829.5	3752.21			5598.29
P01857	Immunoglobulin heavy constant gamma 1 OS=Homo sapiens OX=9606 GN=IGHG1 PE=1 SV=1	IGHG1	4326.64						4732.29	4907.08	3928.95	6351.58				5332.34
P26038	Moesin OS=Homo sapiens OX=9606 GN=MSN PE=1 SV=3	MSN	6759.36	18979	7357.36	2611.25	117146	2887.36	6113.29	4055.65	5536.07	1014.51	40797	11677.1	29457.4	2070.42	3522.38	28212			3434.72
P49368	T-complex protein 1 subunit gamma OS=Homo sapiens OX=9606 GN=CCT3 PE=1 SV=4	CCT3	1939.33	5694.48	3832.78	2019.93	14421	1362.35							2016.73						1982.67
P61160	Actin-related protein 2 OS=Homo sapiens OX=9606 GN=ACTR2 PE=1 SV=1	ACTR2		5085.06			19537.2				1702.84		8206.35
P01024	Complement C3 OS=Homo sapiens OX=9606 GN=C3 PE=1 SV=2	C3		23232.8			18535.5						10750.1	7781.09				6378.26
Q15651	High mobility group nucleosome-binding domain-containing protein 3 OS=Homo sapiens OX=9606 GN=HMGN3 PE=1 SV=2	HMGN3	3666.95	1082.37			15859.5		2835.04	12703.8		1192.37	13710.5	22946.1	1791.2	2067.48	1339.35	23360.1	1035.5		3592.34
Q13011	Delta(3,5)-Delta(2,4)-dienoyl-CoA isomerase, mitochondrial OS=Homo sapiens OX=9606 GN=ECH1 PE=1 SV=2	ECH1		7249.29			24338.8						9488.67	2450.2	7841.62			6672.15
P50914	60S ribosomal protein L14 OS=Homo sapiens OX=9606 GN=RPL14 PE=1 SV=4	RPL14	1148.45	5133.44			26288.4			846.64		1194.22	52202.9	5134.54		2195.53		13286.1	978.74	1982.03	1145.06
P20810	Calpastatin OS=Homo sapiens OX=9606 GN=CAST PE=1 SV=4	CAST		11206.8			34318.1		4919.07	7492.74		2217.22	3728.11	12357.9	11999.9	2872.07	6059.95	4552.82
P01876	Immunoglobulin heavy constant alpha 1 OS=Homo sapiens OX=9606 GN=IGHA1 PE=1 SV=2	IGHA1	13540.5	65166	18189.1	15826.9	27513.6	11217.7	10557.5	11414.3	11680.3	8056.08	30612.3	14983.3	12448.9	11621.8	8388.18	17030.4	4239.65		15504.4
O15232	Matrilin-3 OS=Homo sapiens OX=9606 GN=MATN3 PE=1 SV=2	MATN3	1511.81					1743.26	1803.71	1372.07	2261.65			3276.07	1594.97			4942.55	1173.88
Q14254	Flotillin-2 OS=Homo sapiens OX=9606 GN=FLOT2 PE=1 SV=2	FLOT2						2496.94	2028.23		1473.28		2551.1	2430.91	2253.93		1776.55	2497.16	1911.62
Q01518	Adenylyl cyclase-associated protein 1 OS=Homo sapiens OX=9606 GN=CAP1 PE=1 SV=5	CAP1	5885	28539.9	5460.04	5781.7	58608.4		2285.8				25849.8	5357.36	19739.8		1805.27	20327.7		1188.19	4538.93
Q5QJE6	Deoxynucleotidyltransferase terminal-interacting protein 2 OS=Homo sapiens OX=9606 GN=DNTTIP2 PE=1 SV=2	DNTTIP2		8112.01			46002		9567.27	18953.8			29172.6	43967.8	5887.19	3897.71	1816.46	19846.7	523.719		2972.52
Q13151	Heterogeneous nuclear ribonucleoprotein A0 OS=Homo sapiens OX=9606 GN=HNRNPA0 PE=1 SV=1	HNRNPA0	892.635	1255.3			37981.7			4637.23			16315		7834.88			8848.38
Q96T37	RNA-binding protein 15 OS=Homo sapiens OX=9606 GN=RBM15 PE=1 SV=2	RBM15	2425.88				27986.3		5764.24	13303.1		807.565	11978.9	18037.5	2477.99	1484.4		12612.2
Q9Y6N5	Sulfide:quinone oxidoreductase, mitochondrial OS=Homo sapiens OX=9606 GN=SQOR PE=1 SV=1	SQRDL; SQOR		2872.35			23884.7						2729.59	2796.43	1634.89			8524.71
P23193	Transcription elongation factor A protein 1 OS=Homo sapiens OX=9606 GN=TCEA1 PE=1 SV=2	TCEA1					19439.4		3074.49	2216.08			5373.12		2310.78
P98171	Rho GTPase-activating protein 4 OS=Homo sapiens OX=9606 GN=ARHGAP4 PE=1 SV=2	ARHGAP4	3258.98		2408.85		12196.9	2204.45				2032.99		3544.32				7759.62
Q99829	Copine-1 OS=Homo sapiens OX=9606 GN=CPNE1 PE=1 SV=1	CPNE1	3558.09	4219.38			14449.5			2006.16		3065.56			3735.07	2649.05		2743.2		1754.45
P05141	ADP/ATP translocase 2 OS=Homo sapiens OX=9606 GN=SLC25A5 PE=1 SV=7	SLC25A5		10585.7			10128.4				1657.57		13756.1					13488
Q16698	2,4-dienoyl-CoA reductase, mitochondrial OS=Homo sapiens OX=9606 GN=DECR1 PE=1 SV=1	DECR1	2226.06	9556.64			74267.1		13770.4	22652.9		1016.03	39934.9	58546.2	11332.2	3997.3	5779.78	45568.9	1878.02		4590.02
Q8TAQ2	SWI/SNF complex subunit SMARCC2 OS=Homo sapiens OX=9606 GN=SMARCC2 PE=1 SV=1	SMARCC2		8643.18			54406.9		5138.05	21883.4			36470	23209.7		5109.72		23716.1
Q14624	Inter-alpha-trypsin inhibitor heavy chain H4 OS=Homo sapiens OX=9606 GN=ITIH4 PE=1 SV=4	ITIH4		54967.1	10027.7		80106.8	6619.72			44444.9	1247.63	94864.2		45560			201295
P62888	60S ribosomal protein L30 OS=Homo sapiens OX=9606 GN=RPL30 PE=1 SV=2	RPL30	12822.2	10052.6	6228.83	1471.63	70821.8		12260.2	11609	1915.84	2813.55	26252.6	28272.7	8256.37	3088.98	5463.59	27022.4	3486.91	2501.65	4598.08
Q1KMD3	Heterogeneous nuclear ribonucleoprotein U-like protein 2 OS=Homo sapiens OX=9606 GN=HNRNPUL2 PE=1 SV=1	HNRNPUL2		6100.01			47546.9		8935.97	10351.4	5387.67	3148.63	24887.2	19111.5	9062.3	1085.2		21590.3	1313.22
Q15084	Protein disulfide-isomerase A6 OS=Homo sapiens OX=9606 GN=PDIA6 PE=1 SV=1	PDIA6		30743.8			39608	4086.09			4449.68	1318.63	15224.7		8534.94	1440.82		23890.1
O76013	Keratin, type I cuticular Ha6 OS=Homo sapiens OX=9606 GN=KRT36 PE=2 SV=1	KRT36		3945.42	98656.4									1872.77						775.029
P18124	60S ribosomal protein L7 OS=Homo sapiens OX=9606 GN=RPL7 PE=1 SV=1	RPL7		2950.05			12918.3						5683.55					13559.9
Q9BXP5	Serrate RNA effector molecule homolog OS=Homo sapiens OX=9606 GN=SRRT PE=1 SV=1	SRRT	5760.01	148168	173646	19417.1	419245	200593	47912.3	82812.8	191688	47754.7	376355	73394.3	436920	91710.4	106978	458759	15678.8		9108.09
Q9P107	GEM-interacting protein OS=Homo sapiens OX=9606 GN=GMIP PE=1 SV=2	GMIP					31621.9						8764.42	4401.03				8109.19
P09651	Heterogeneous nuclear ribonucleoprotein A1 OS=Homo sapiens OX=9606 GN=HNRNPA1 PE=1 SV=5	HNRNPA1	824.503				91714.9		1011.14		1003.4		22632	943.031		887.689	949.443	29769.7	599.229
Q86YP4	Transcriptional repressor p66-alpha OS=Homo sapiens OX=9606 GN=GATAD2A PE=1 SV=1	GATAD2A					24927.8			1652.58			14265.3	2159.66				7395.58
Q13469	Nuclear factor of activated T-cells, cytoplasmic 2 OS=Homo sapiens OX=9606 GN=NFATC2 PE=1 SV=2	NFATC2		2629.76			32116.9		6420.52	10822.1			4256.26	4906.72		1254.72		14703.9
P02008	Hemoglobin subunit zeta OS=Homo sapiens OX=9606 GN=HBZ PE=1 SV=2	HBZ	10034.1	15809.9	16117.7	16076.2	11608.9	9660.07	8643.62	8065.01	7990.43	4661.13	6279.25	6640.61	9336.84	8949.63	6162.47	3125.83	1889.78		15600.5
Q9UJU6	Drebrin-like protein OS=Homo sapiens OX=9606 GN=DBNL PE=1 SV=1	DBNL		21057.4	2947.48	2466.77	98437		9002.09	9473.11			38651.6	16928.2	29058.1	2617.42	5826.84	47849.4			2322.16
P37837	Transaldolase OS=Homo sapiens OX=9606 GN=TALDO1 PE=1 SV=2	TALDO1	3432.91	11304.4	10255	1712.55	23672.6	5828.51	8747.37	1397.37	2003.37	1661.92	7049.08	3254.68	9368.28	2077.63	2013.98	7704.54	1382.26		1489.4
P55769	NHP2-like protein 1 OS=Homo sapiens OX=9606 GN=SNU13 PE=1 SV=3	NHP2L1; SNU13		5637.76			17141.9						10990	3058.76				26875.3
P51149	Ras-related protein Rab-7a OS=Homo sapiens OX=9606 GN=RAB7A PE=1 SV=1	RAB7A		17293			22871.4						9545.16	2826.53	3507.98			8069.09
P60842	Eukaryotic initiation factor 4A-I OS=Homo sapiens OX=9606 GN=EIF4A1 PE=1 SV=1	EIF4A1		4765.58	1256.94	1329.98	10290.8								979.04
P62829	60S ribosomal protein L23 OS=Homo sapiens OX=9606 GN=RPL23 PE=1 SV=1	RPL23		16673.4	7650.7	1169.09	52788.2	2373.25	6922.81	6095.06	1657.73	1453.73	23171.3	16554.4	8664.33	1795.73	2437.69	19070.9			2030.88
Q460N5	Protein mono-ADP-ribosyltransferase PARP14 OS=Homo sapiens OX=9606 GN=PARP14 PE=1 SV=3	PARP14					33293.9		6436.32					7457.57
Q96F07	Cytoplasmic FMR1-interacting protein 2 OS=Homo sapiens OX=9606 GN=CYFIP2 PE=1 SV=2	CYFIP2	7441.46	14048.5	13024.2	6735.22	77534	6590.4	5305.04	14163.7			27804.2	11172.4	14310	5709.83	6995.48	34296.6	4344.49	2339.67	6860.89
P59665	Neutrophil defensin 1 OS=Homo sapiens OX=9606 GN=DEFA1 PE=1 SV=1	DEFA1; DEFA1B	2974.81	7106.63	3821.34		62754.7							70893.2				25802.8	792.015		4227.9
Q06033	Inter-alpha-trypsin inhibitor heavy chain H3 OS=Homo sapiens OX=9606 GN=ITIH3 PE=1 SV=2	ITIH3	1114.43	1696.21			7036.62	3434.52	3129.53	3372.6	6319.35	3928.92	4426.88		4881.76	3671.91	3829.45	38281.5	945.095
P47914	60S ribosomal protein L29 OS=Homo sapiens OX=9606 GN=RPL29 PE=1 SV=2	RPL29	3095.35	15526.2	9154.33	2467.76	115542	3447.36	34471.3	37089.1	6694.11	7649.67	67279	32353.5	38542.8	11070.7	13797.1	42592.7			5834.97
Q9BTC0	Death-inducer obliterator 1 OS=Homo sapiens OX=9606 GN=DIDO1 PE=1 SV=5	DIDO1		7743.03			41483.2		6512.01	14535.9	9436.38		22432.9	11486.1	1521.27	3600.91		40018.5
P49916	DNA ligase 3 OS=Homo sapiens OX=9606 GN=LIG3 PE=1 SV=2	LIG3					33195.5		1988.34	3398.42			10996.9	5351.2				9464.25
P49006	MARCKS-related protein OS=Homo sapiens OX=9606 GN=MARCKSL1 PE=1 SV=2	MARCKSL1	3299.81	6486.78			44551.4	2862.25	6168.52	8653.61		2707.89	23382	10997.2	11111.7	3555.19	2555.76	16719.6
Q68EM7	Rho GTPase-activating protein 17 OS=Homo sapiens OX=9606 GN=ARHGAP17 PE=1 SV=1	ARHGAP17		5258.14		1132.27	72934.6		6262.1	8457.47		959.614	14727.1	5392.43	11206.2	4545.97	3409.97	3619.34	592.384
P04792	Heat shock protein beta-1 OS=Homo sapiens OX=9606 GN=HSPB1 PE=1 SV=2	HSPB1			21451.3													9857.73
P30153	Serine/threonine-protein phosphatase 2A 65 kDa regulatory subunit A alpha isoform OS=Homo sapiens OX=9606 GN=PPP2R1A PE=1 SV=4	PPP2R1A		6615.61	3126.71		11407.5			1353.34			6141.82	4395.66	2222.12			4463.75
B9A064	Immunoglobulin lambda-like polypeptide 5 OS=Homo sapiens OX=9606 GN=IGLL5 PE=2 SV=2	IGLL5	8329.42	65936.4			80695		15899.6				26266.6	102410	14258			18086.2	4579.03
P23526	Adenosylhomocysteinase OS=Homo sapiens OX=9606 GN=AHCY PE=1 SV=4	AHCY		26835	14320.1	2529.88	27581.3	7412.56					10632.9		7854.03			11655.9			1256.97
P23497	Nuclear autoantigen Sp-100 OS=Homo sapiens OX=9606 GN=SP100 PE=1 SV=3	SP100	9047.41	7061.37			44368.6		5888.96	18045.3			28021.9	82085.1		3594.93		35995	3867.42		6517.54
P35611	Alpha-adducin OS=Homo sapiens OX=9606 GN=ADD1 PE=1 SV=2	ADD1		2978.95			38516.3				1406.13		18147.1					21254.8
P23284	Peptidyl-prolyl cis-trans isomerase B OS=Homo sapiens OX=9606 GN=PPIB PE=1 SV=2	PPIB				1917.35	2955.97							2891.58
Q99567	Nuclear pore complex protein Nup88 OS=Homo sapiens OX=9606 GN=NUP88 PE=1 SV=2	NUP88					6295.02							10245.4				5091.26
P62750	60S ribosomal protein L23a OS=Homo sapiens OX=9606 GN=RPL23A PE=1 SV=1	RPL23A		2487.63			18714.9		3306.83	6650.83			8362.57	4374.98	2522.36			9663.97
Q02543	60S ribosomal protein L18a OS=Homo sapiens OX=9606 GN=RPL18A PE=1 SV=2	RPL18A	6815.41	17589.9	9490.09		77029.4	3107.21	9786.34	6812.08	1026.51	1337.42	36771	24752.4	12222	2524.79	2774.11	26195	451.767		5047.02
P38919	Eukaryotic initiation factor 4A-III OS=Homo sapiens OX=9606 GN=EIF4A3 PE=1 SV=4	EIF4A3	1919.99	17505.8			66535.1		3611.22	4376.51			27916.5	26051.6	1587.53	1448.36		24405.5			1740.79
P40429	60S ribosomal protein L13a OS=Homo sapiens OX=9606 GN=RPL13A PE=1 SV=2	RPL13A		22107.7	9801.76		102077	3688.22	6096.8	3683.02		1311.49	36005.4	12078.7	14761.1	2300.63		34532.4			2396.61
Q15291	Retinoblastoma-binding protein 5 OS=Homo sapiens OX=9606 GN=RBBP5 PE=1 SV=2	RBBP5					38557			11390.3			26986.5	42032.3				18588.4			2332.47
P14317	Hematopoietic lineage cell-specific protein OS=Homo sapiens OX=9606 GN=HCLS1 PE=1 SV=3	HCLS1		10367.9	2893.88		16840.4				1221.03	2015.03		8716.63	25708.8			42086.3			2045.94
O15372	Eukaryotic translation initiation factor 3 subunit H OS=Homo sapiens OX=9606 GN=EIF3H PE=1 SV=1	EIF3H		13973.5	6844.38		57761.9								10629.7
P22695	Cytochrome b-c1 complex subunit 2, mitochondrial OS=Homo sapiens OX=9606 GN=UQCRC2 PE=1 SV=3	UQCRC2		30570.2			35459.9		8836.01	1176.37		8654.73	29494.1	12816.6	17628.3	12332.2	19576.6	56541.8
P01834	Immunoglobulin kappa constant OS=Homo sapiens OX=9606 GN=IGKC PE=1 SV=2	IGKC		22842.8			24443.7						12614.3	37182.2
Q13268	Dehydrogenase/reductase SDR family member 2, mitochondrial OS=Homo sapiens OX=9606 GN=DHRS2 PE=1 SV=4	DHRS2		3050.44														3593.03
P46087	Probable 28S rRNA (cytosine(4447)-C(5))-methyltransferase OS=Homo sapiens OX=9606 GN=NOP2 PE=1 SV=2	NOP2		16752.6			36999.1		5114.21			1177.31	13987.4	14492.8
O96019	Actin-like protein 6A OS=Homo sapiens OX=9606 GN=ACTL6A PE=1 SV=1	ACTL6A		7432.76			67531.2	34566.1	4793.58	5084.5	13778.1		36091.2	84167.3	3397.5	1314.4		34771.2			1969.87
Q15428	Splicing factor 3A subunit 2 OS=Homo sapiens OX=9606 GN=SF3A2 PE=1 SV=2	SF3A2	1687.18	17757.5	4651.91	1086.08	108123	6080.86	31143.6	72530.9	5946.7	15655.6	69692.6	90958.1	25538.7	29928.4	19588.2	64437.6	8215.04	2415.13	15634.7
Q9H930	Nuclear body protein SP140-like protein OS=Homo sapiens OX=9606 GN=SP140L PE=1 SV=3	SP140L					9312.87			3222.6			5347.65	23378.4				9065.29
P61604	10 kDa heat shock protein, mitochondrial OS=Homo sapiens OX=9606 GN=HSPE1 PE=1 SV=2	HSPE1	6254.84	21199.1	16716.3	10620.4	193982	23331.2	24526.3	17032.2	24975.5	9677.74	159766	92916.8	124110	10282.4	65019.5	152120	4046.3	3753.6	18486.5
O60701	UDP-glucose 6-dehydrogenase OS=Homo sapiens OX=9606 GN=UGDH PE=1 SV=1	UGDH		6892.07				4402.44	1255			1139.02			4644.87	1284.96
Q6NUK1	Calcium-binding mitochondrial carrier protein SCaMC-1 OS=Homo sapiens OX=9606 GN=SLC25A24 PE=1 SV=2	SLC25A24			2749.11						5522.16		5094.9
P29692	Elongation factor 1-delta OS=Homo sapiens OX=9606 GN=EEF1D PE=1 SV=5	EEF1D			36912.3													6677.1
P23528	Cofilin-1 OS=Homo sapiens OX=9606 GN=CFL1 PE=1 SV=3	CFL1		53760.5	45776.2		144635						49134.7		49752.8			46805.3
P07737	Profilin-1 OS=Homo sapiens OX=9606 GN=PFN1 PE=1 SV=2	PFN1	4336.12	36131.9	11359.3	4740.87	97548.2	7570.47	5122.11		9116.55	2180.36	33599.9	7368.07	21510.3	2024.98	2155.1	36903.1			4719.75
P34932	Heat shock 70 kDa protein 4 OS=Homo sapiens OX=9606 GN=HSPA4 PE=1 SV=4	HSPA4			2461.46		11758.7		2212.39						4375.32		2108.15
Q08378	Golgin subfamily A member 3 OS=Homo sapiens OX=9606 GN=GOLGA3 PE=1 SV=2	GOLGA3							2303.88					2298.42			7167.55
Q14008	Cytoskeleton-associated protein 5 OS=Homo sapiens OX=9606 GN=CKAP5 PE=1 SV=3	CKAP5		8535			31777.1		1538.66	2665.13			5359.28	13447.8				3973.06			1103.36
P30049	ATP synthase subunit delta, mitochondrial OS=Homo sapiens OX=9606 GN=ATP5F1D PE=1 SV=2	ATP5D	1559.77	4799.23			6021.36							5309.02				6084.96			2017.89
O94804	Serine/threonine-protein kinase 10 OS=Homo sapiens OX=9606 GN=STK10 PE=1 SV=1	STK10		3998.12			42545.5						14882.6	1669.07				11405.3
O00299	Chloride intracellular channel protein 1 OS=Homo sapiens OX=9606 GN=CLIC1 PE=1 SV=4	CLIC1	2346.89	41368.5	11171.6	2808.2	33608.5	11360.1		1931.92	3391.96		13587.4	2854.99	9605.88			14245.2			3247.91
P17174	Aspartate aminotransferase, cytoplasmic OS=Homo sapiens OX=9606 GN=GOT1 PE=1 SV=3	GOT1		11425	7427.37		2132.75						3103.61					8070.91
Q99832	T-complex protein 1 subunit eta OS=Homo sapiens OX=9606 GN=CCT7 PE=1 SV=2	CCT7	2040.98	19635.6	2929.92	1949.63	46036.4						7907.9		6949.28			9676.9	1379.97	1456.16	2069.66
P61224	Ras-related protein Rap-1b OS=Homo sapiens OX=9606 GN=RAP1B PE=1 SV=1	RAP1B		45144.2	6263.98	1169.03	47443.7		1185.89	2674.62	4800.17		17462.5		6996.7		1359.03	14091.4
P38159	RNA-binding motif protein, X chromosome OS=Homo sapiens OX=9606 GN=RBMX PE=1 SV=3	RBMX					18872.5						11531.5					10696.2
P08865	40S ribosomal protein SA OS=Homo sapiens OX=9606 GN=RPSA PE=1 SV=4	RPSA		16733.2	8657.41		113233				3595.59		32141.7		7502.05			5657.4
P80723	Brain acid soluble protein 1 OS=Homo sapiens OX=9606 GN=BASP1 PE=1 SV=2	BASP1					8841.57		1093.13				1796.04	2271.44	2812.37		2025.02	2756.98
P48382	DNA-binding protein RFX5 OS=Homo sapiens OX=9606 GN=RFX5 PE=1 SV=1	RFX5		17245.1	44483		46238	35935.4	8561.81	10007.8	19667.8	4039.28	42906.7	16329.5	52854.1	9766.82	24895.2	69192.6	2191.82
Q96T60	Bifunctional polynucleotide phosphatase/kinase OS=Homo sapiens OX=9606 GN=PNKP PE=1 SV=1	PNKP					68049.3			2473.92			15841.6	11483.4				14180.4
Q9UKM9	RNA-binding protein Raly OS=Homo sapiens OX=9606 GN=RALY PE=1 SV=1	RALY		15881.4			78658.2	2767.12	11469.2	11517.8	2164.4	2112.06	23763.1	18861	9331.19	3871.13	6800.92	15796.1	1081		2583.68
P51991	Heterogeneous nuclear ribonucleoprotein A3 OS=Homo sapiens OX=9606 GN=HNRNPA3 PE=1 SV=2	HNRNPA3		36937.8			292795						176514					124474
P07195	L-lactate dehydrogenase B chain OS=Homo sapiens OX=9606 GN=LDHB PE=1 SV=2	LDHB		27783.6	50112.9	5849.69	185574				35736.8		96765.7		74062.9	13520.3	8497.91	84825.2			3534.2
P62263	40S ribosomal protein S14 OS=Homo sapiens OX=9606 GN=RPS14 PE=1 SV=3	RPS14	8157.53	23971.5	18150.9	4445.02	217337	3880.02	9596.33	10140.1		4278.85	73100.2	38459.3	27990.2	4595.96	3396.49	81544.8			1775.3
O75874	Isocitrate dehydrogenase [NADP] cytoplasmic OS=Homo sapiens OX=9606 GN=IDH1 PE=1 SV=2	IDH1		19887.2			84108.4	3260.31		1389.47								30229.5
P62244	40S ribosomal protein S15a OS=Homo sapiens OX=9606 GN=RPS15A PE=1 SV=2	RPS15A		6645.7	1952.1	1184.32	60774.8		1470.83				23461.5	6026.59	5129.96			33555.3
P26599	Polypyrimidine tract-binding protein 1 OS=Homo sapiens OX=9606 GN=PTBP1 PE=1 SV=1	PTBP1	9468.14	26540.4	8953.63	4144	106989	2734.79	20710.3	24713.2	2335.86	3729.66	37997.9	42028.4	26044.4	6117.26	14248	31746.2	3936.96		4916.3
P00734	Prothrombin OS=Homo sapiens OX=9606 GN=F2 PE=1 SV=2	F2			7842.29		19354.2				6967.14		16583		8579.85			51559.8
P21589	5'-nucleotidase OS=Homo sapiens OX=9606 GN=NT5E PE=1 SV=1	NT5E															3563.96		4392.23	2969.11
Q08945	FACT complex subunit SSRP1 OS=Homo sapiens OX=9606 GN=SSRP1 PE=1 SV=1	SSRP1	18033.4	23330.4	16812.7			23995.5	25073.1		24662.5	25592.7	32818.3	96873			12240.7		25007.2		12405.1
Q92597	Protein NDRG1 OS=Homo sapiens OX=9606 GN=NDRG1 PE=1 SV=1	NDRG1		14518.2			5454.49
O15144	Actin-related protein 2/3 complex subunit 2 OS=Homo sapiens OX=9606 GN=ARPC2 PE=1 SV=1	ARPC2	2478.46	3461.23	2292.79	1469.02				2926.94	1130.76		1803.65					2383.46	2728.42
P19827	Inter-alpha-trypsin inhibitor heavy chain H1 OS=Homo sapiens OX=9606 GN=ITIH1 PE=1 SV=3	ITIH1		91086.6	17693.7		73909.5	32973.7	3360.17	4870.14	53598.4	7726.18	150408	3096.8	53210.3	12192.2	6232.95	209059
P0DOX6	Immunoglobulin mu heavy chain OS=Homo sapiens OX=9606 PE=1 SV=2		25522.4	28406.2			116939		8083.99	5446.56			79030.7	56999.9	37304.4		7788.77	50129.5
O60885	Bromodomain-containing protein 4 OS=Homo sapiens OX=9606 GN=BRD4 PE=1 SV=2	BRD4				1842.5	58408.8		7924.34	15384.3			9484.17	17465.8		5403		7612.84	3218.43	2026.19	2497.91
A8MVU1	Putative neutrophil cytosol factor 1C OS=Homo sapiens OX=9606 GN=NCF1C PE=5 SV=1	NCF1C	23009.6	69087.4	11460.1		7762.76		11551.6	9745.02	7165.1	4286.08	15941.2	21540.9		5100.76	6793.98	30227.9	7809.63	2414.56
Q07955	Serine/arginine-rich splicing factor 1 OS=Homo sapiens OX=9606 GN=SRSF1 PE=1 SV=2	SRSF1	88876.1	4007.96			119432		19434.7	26117.3		6874.63	18287	59490.3	5595.86	2768.23	2160.29	25540.5	2875.91	817.589	7581.81
P46100	Transcriptional regulator ATRX OS=Homo sapiens OX=9606 GN=ATRX PE=1 SV=5	ATRX					14978.4		2712.55	4950.3			13758	18435.2
Q8WYP5	Protein ELYS OS=Homo sapiens OX=9606 GN=AHCTF1 PE=1 SV=3	AHCTF1		5009.22			39121.6		1816.25	4851.31			16811.6	17505.6				22189.8
P14866	Heterogeneous nuclear ribonucleoprotein L OS=Homo sapiens OX=9606 GN=HNRNPL PE=1 SV=2	HNRNPL	3194.72	26541.6	4195.71	2758.04	137408	5205.45	20471.2	25690.9	4157.08	7090.03	48905.2	62812.7	20613.8	9506.3	6842.36	40650.2	1401.67		6007.58
P35658	Nuclear pore complex protein Nup214 OS=Homo sapiens OX=9606 GN=NUP214 PE=1 SV=2	NUP214		8958.34			24018.7			5438.66			17222.2	27750.5				20118.2			2208.8
P25490	Transcriptional repressor protein YY1 OS=Homo sapiens OX=9606 GN=YY1 PE=1 SV=2	YY1	6383.2	5151.54			146237		6602.8	12683.1			38088.1	30296.5	3418.94	2740.52		29087.6			1868.77
P50991	T-complex protein 1 subunit delta OS=Homo sapiens OX=9606 GN=CCT4 PE=1 SV=4	CCT4		7531.22	3219.95	1481.07	17614		4024.12	2244.27			5873.56	5716.64	13917.1		4884.38	7703.42	962.328		2090.29
Q02878	60S ribosomal protein L6 OS=Homo sapiens OX=9606 GN=RPL6 PE=1 SV=3	RPL6	4403.64	20191.4	8382.01		130888		8096.71	7534.95			57125.2	14361	12962			26163.5
Q13435	Splicing factor 3B subunit 2 OS=Homo sapiens OX=9606 GN=SF3B2 PE=1 SV=2	SF3B2					38124.4		7770.61	25628.9		4283.74	25442.1	30843.5	8136.04	7645.35	1612.32	18242.3			2927.75
P40121	Macrophage-capping protein OS=Homo sapiens OX=9606 GN=CAPG PE=1 SV=2	CAPG	8768.51	16258.5	18456.9	3536.67	65809.6	8421.02	8619.21	5533.98	3640.7	1429.23	22041.9	24351.8	24687	3051.27	10549.3	31283.2			4913.03
P62913	60S ribosomal protein L11 OS=Homo sapiens OX=9606 GN=RPL11 PE=1 SV=2	RPL11				2231.58	31685.9
Q15233	Non-POU domain-containing octamer-binding protein OS=Homo sapiens OX=9606 GN=NONO PE=1 SV=4	NONO	6291.51	15977.9			177100		12398.8	12171.6	1918.59	2683.38	80916.3	30634.3	9679.43	2548.69		68458.9	559.31		872.812
Q6EEV6	Small ubiquitin-related modifier 4 OS=Homo sapiens OX=9606 GN=SUMO4 PE=1 SV=2	SUMO4		46117	11052.5	4824.42	148735		7799.64	11139.6	6552	5230.23	72199.3	15282	11075.4	4222.32		78424.8			2964.58
Q8IYL3	UPF0688 protein C1orf174 OS=Homo sapiens OX=9606 GN=C1orf174 PE=1 SV=2	C1orf174		7985.63			105742		23824.2	26514			42267	47278.4	6984.98	6623.44		29559.6			3461.39
P49747	Cartilage oligomeric matrix protein OS=Homo sapiens OX=9606 GN=COMP PE=1 SV=2	COMP		72271.5	73783.8	2455.95	159224	81081.6	11967.3	18714.3	89755.6	14358.1	175356	21931.5	148364	24080.4	34649.3	280327
Q99459	Cell division cycle 5-like protein OS=Homo sapiens OX=9606 GN=CDC5L PE=1 SV=2	CDC5L					45702.6		2005.69	1893.5			20845.9	18220.3				15108.3
P69891	Hemoglobin subunit gamma-1 OS=Homo sapiens OX=9606 GN=HBG1 PE=1 SV=2	HBG1	10001.9	11261.4	18338.3	13453	18000		8497.12	7835.27	7593.86	8578.29			5934.12	6293.22	6417.27				11554.2
Q15393	Splicing factor 3B subunit 3 OS=Homo sapiens OX=9606 GN=SF3B3 PE=1 SV=4	SF3B3		3000.98			16853.8		1763.35	4413.9		850.213	9317.7	10800.8		1215.95
Q9NSB2	Keratin, type II cuticular Hb4 OS=Homo sapiens OX=9606 GN=KRT84 PE=2 SV=2	KRT84			69816.1													6677.1
Q9H0A0	RNA cytidine acetyltransferase OS=Homo sapiens OX=9606 GN=NAT10 PE=1 SV=2	NAT10		8620.7			39272.2		7913.62	8150.78			15119.1	33505.5		2279.63		9513.07
P16435	NADPH--cytochrome P450 reductase OS=Homo sapiens OX=9606 GN=POR PE=1 SV=2	POR		9110.74	2251.08		1365.92	3914.76	2535.17	1870.86	3417.32	3999.16	3609.63	3596.11	3179.21	3524.42	3455.4	3634.37	2065.08
Q13409	Cytoplasmic dynein 1 intermediate chain 2 OS=Homo sapiens OX=9606 GN=DYNC1I2 PE=1 SV=3	DYNC1I2		5864.99			34031						11037.6	8357.86				19439.7
P20073	Annexin A7 OS=Homo sapiens OX=9606 GN=ANXA7 PE=1 SV=3	ANXA7		27409.2	5971.52		31112.4						9191.35	9021.76	6773.36
Q03519	Antigen peptide transporter 2 OS=Homo sapiens OX=9606 GN=TAP2 PE=1 SV=1	TAP2	2272.17	11740.1			13422.2		2025.47	1715.89	14390.6	14580.2	10127.4			1671.43		10031.5	2293.12
Q06830	Peroxiredoxin-1 OS=Homo sapiens OX=9606 GN=PRDX1 PE=1 SV=1	PRDX1	3796.77	20597.9	7954.16	3673.33	57215.1	2447.13			3666.33		37494.6	5321.22	5954.49			76983.8
Q15286	Ras-related protein Rab-35 OS=Homo sapiens OX=9606 GN=RAB35 PE=1 SV=1	RAB35		12983.3										7423.06
P20273	B-cell receptor CD22 OS=Homo sapiens OX=9606 GN=CD22 PE=1 SV=2	CD22		3294.71			11088.6			2429.15					6476.26		2215.81	2992.75
P05455	Lupus La protein OS=Homo sapiens OX=9606 GN=SSB PE=1 SV=2	SSB		4149.48			19994.4								5293.67
Q15059	Bromodomain-containing protein 3 OS=Homo sapiens OX=9606 GN=BRD3 PE=1 SV=1	BRD3		4845.57			39548.8	4568.48	1456.74	7063.83		1509.42	5462.28	9329.68		1179.66		5313.72
Q12888	TP53-binding protein 1 OS=Homo sapiens OX=9606 GN=TP53BP1 PE=1 SV=2	TP53BP1					22105.2						11150.3	14712				13076.1
Q9H4G4	Golgi-associated plant pathogenesis-related protein 1 OS=Homo sapiens OX=9606 GN=GLIPR2 PE=1 SV=3	GLIPR2					34024.3						20338.7	16007.1				39325.3
Q03518	Antigen peptide transporter 1 OS=Homo sapiens OX=9606 GN=TAP1 PE=1 SV=2	TAP1			1808.84		2456.8				2238.23	3319.08		2033.61	2015.32	2419.68
Q7KZF4	Staphylococcal nuclease domain-containing protein 1 OS=Homo sapiens OX=9606 GN=SND1 PE=1 SV=1	SND1		10394.4			39074		2575.86	2665.73			13952.9	17622.2	5638.68		2154.3	9512.43
P05556	Integrin beta-1 OS=Homo sapiens OX=9606 GN=ITGB1 PE=1 SV=2	ITGB1		19573.2				4647.6		1891.32			3686.82		3167.52
Q9NQ55	Suppressor of SWI4 1 homolog OS=Homo sapiens OX=9606 GN=PPAN PE=2 SV=1	PPAN; PPAN-P2RY11		53669			903073		13733.6	25963.5	3480.74	4386.01	296375	41725.5	27929.8	8739.01		277282
P47756	F-actin-capping protein subunit beta OS=Homo sapiens OX=9606 GN=CAPZB PE=1 SV=4	CAPZB		34399.5	6397.69		87984		6656.08	2954.28	4969.4		37151.3	17507	11091			44027.6			1479.59
P12259	Coagulation factor V OS=Homo sapiens OX=9606 GN=F5 PE=1 SV=4	F5		9407.27			27260.7	3890.8	3487.46		3927.77	3325.51	3103.14	3095.83	2553.68			6060.39
Q9UPN3	Microtubule-actin cross-linking factor 1, isoforms 1/2/3/5 OS=Homo sapiens OX=9606 GN=MACF1 PE=1 SV=4	MACF1					20747.1		4070.48	4588.61			12174.3	18617.4
Q03188	Centromere protein C OS=Homo sapiens OX=9606 GN=CENPC PE=1 SV=2	CENPC; CENPC1	37222.7	65721.8		26872.4	22834.9	43282.1	38993.2	36712.7	34977.7	35221.8	65158.3	45701.5	37041.5	34478.3	26606.7	47525.9	7518.29	3104.85
P50416	Carnitine O-palmitoyltransferase 1, liver isoform OS=Homo sapiens OX=9606 GN=CPT1A PE=1 SV=2	CPT1A		8560.88			6870.44						4347					5797.3
P15531	Nucleoside diphosphate kinase A OS=Homo sapiens OX=9606 GN=NME1 PE=1 SV=1	NME1	5191.79	12069.2	13259.6	13107.3	14090		5508.32	8252.09	6409.87	7537.99			8568.97	7275.29		14448			9094.46
P27695	DNA-(apurinic or apyrimidinic site) lyase OS=Homo sapiens OX=9606 GN=APEX1 PE=1 SV=2	APEX1	23338.2	22107.7	10168.8	8672.11	349708	13747.6	12622.8	11491.6	8076.2	9850.99	46114.9	16505.3	9966.52	9818.54	11069.9	72315.8	10883.1	7036.5	7778.85
P16220	Cyclic AMP-responsive element-binding protein 1 OS=Homo sapiens OX=9606 GN=CREB1 PE=1 SV=2	CREB1	12857.2	5551.1			55774.9		8168.51	15118.3			35272.5	28532.2	2974.09	3112.16		20363.8
Q92619	Rho GTPase-activating protein 45 OS=Homo sapiens OX=9606 GN=ARHGAP45 PE=1 SV=2	HMHA1; ARHGAP45	2923.18	12910.5			15401.7		2271.74	3381.67			6403.01		3725.43			5034.89
P78347	General transcription factor II-I OS=Homo sapiens OX=9606 GN=GTF2I PE=1 SV=2	GTF2I					100319						20331.5	17911.5				24929.7
Q9BVC6	Transmembrane protein 109 OS=Homo sapiens OX=9606 GN=TMEM109 PE=1 SV=1	TMEM109		50045.2			118873		32138.7	49849.6			35621.4	162373	34157.6		17091.4	25576.6	7312.43		18803.6
Q02218	2-oxoglutarate dehydrogenase, mitochondrial OS=Homo sapiens OX=9606 GN=OGDH PE=1 SV=3	OGDH					37832.7		2147.4	3762.8			17474.5	32841.1	8644.23		1959.97	7832.17			784.637
P40925	Malate dehydrogenase, cytoplasmic OS=Homo sapiens OX=9606 GN=MDH1 PE=1 SV=4	MDH1		7162.14		4130.14	22850						6163.35					15539.9
P05090	Apolipoprotein D OS=Homo sapiens OX=9606 GN=APOD PE=1 SV=1	APOD				3716.21					4847.3
Q9BQG0	Myb-binding protein 1A OS=Homo sapiens OX=9606 GN=MYBBP1A PE=1 SV=2	MYBBP1A		3588.54			20824.1			1178.39				5089.62				9202.04
P51610	Host cell factor 1 OS=Homo sapiens OX=9606 GN=HCFC1 PE=1 SV=2	HCFC1		14992.9			128458		7044.76	11897			57363.7	31703.7	4403.72	4431.59		45547.5
P55084	Trifunctional enzyme subunit beta, mitochondrial OS=Homo sapiens OX=9606 GN=HADHB PE=1 SV=3	HADHB					2731.38				1056.2	902.129			908.276	907.024	923.262
P80297	Metallothionein-1X OS=Homo sapiens OX=9606 GN=MT1X PE=1 SV=1	MT1X			11369.6		45026.3	11652.3				2369.53	7873.65		3609.49		4363.65	14938
Q92576	PHD finger protein 3 OS=Homo sapiens OX=9606 GN=PHF3 PE=1 SV=3	PHF3					17750.8		2342.59	5930.98			6054.43	11381.6				4061.32
O95831	Apoptosis-inducing factor 1, mitochondrial OS=Homo sapiens OX=9606 GN=AIFM1 PE=1 SV=1	AIFM1		12737.6			36165.1							51407.3	9787.41			17654.1
O95573	Long-chain-fatty-acid--CoA ligase 3 OS=Homo sapiens OX=9606 GN=ACSL3 PE=1 SV=3	ACSL3		3025.28	4870.28		11904		2405.57						6581.99
P04275	von Willebrand factor OS=Homo sapiens OX=9606 GN=VWF PE=1 SV=4	VWF	21074.7	17639.7	17282.7			15121.5		20963			13332.2	10770.5	22376.8		15748.8
Q9BVK6	Transmembrane emp24 domain-containing protein 9 OS=Homo sapiens OX=9606 GN=TMED9 PE=1 SV=2	TMED9				2571.31			1568.59			2176.55				1168.42					2517.18
Q6P2Q9	Pre-mRNA-processing-splicing factor 8 OS=Homo sapiens OX=9606 GN=PRPF8 PE=1 SV=2	PRPF8		18081.1			78186.8		9545.92	20176.1			50537.7	52289.6	7245.18	2676.63		34867.4			1916.32
Q9H1E3	Nuclear ubiquitous casein and cyclin-dependent kinase substrate 1 OS=Homo sapiens OX=9606 GN=NUCKS1 PE=1 SV=1	NUCKS1		30422.4	5615.81	2339.31	628637		73715	174487	2120.11	7837.12	139156	169423	41476.8	35348.9	17947.3	77570.7			6225.76
Q9NRK6	ATP-binding cassette sub-family B member 10, mitochondrial OS=Homo sapiens OX=9606 GN=ABCB10 PE=1 SV=2	ABCB10	2054.04		2322.86
O75400	Pre-mRNA-processing factor 40 homolog A OS=Homo sapiens OX=9606 GN=PRPF40A PE=1 SV=2	PRPF40A	3767.99				66091.1		8258.91	14091.3			45241.2	34078.5				28186.7
Q9GZR7	ATP-dependent RNA helicase DDX24 OS=Homo sapiens OX=9606 GN=DDX24 PE=1 SV=1	DDX24	1599.42	4129.62			16526		4961.03	6925.71			7329.36	9077.31				8014.37
Q9Y2D9	Zinc finger protein 652 OS=Homo sapiens OX=9606 GN=ZNF652 PE=1 SV=3	ZNF652					34544.2			13685.2			10678.5	19995.6
P04114	Apolipoprotein B-100 OS=Homo sapiens OX=9606 GN=APOB PE=1 SV=2	APOB		5370.67			5368.22						2042.66					17651.1
O00255	Menin OS=Homo sapiens OX=9606 GN=MEN1 PE=1 SV=4	MEN1		5941.97			68207.4						33276.8	13786.1				31962.3
Q12769	Nuclear pore complex protein Nup160 OS=Homo sapiens OX=9606 GN=NUP160 PE=1 SV=3	NUP160	6602.31	5934.2				11143.8	10364.2		9936.1	10862.4	12361.3	9961.93		9372.75	3504.74
P51159	Ras-related protein Rab-27A OS=Homo sapiens OX=9606 GN=RAB27A PE=1 SV=3	RAB27A			3573.1		6274.78			1178.52							3059.77
P62266	40S ribosomal protein S23 OS=Homo sapiens OX=9606 GN=RPS23 PE=1 SV=3	RPS23		6581.39			80094.2								3609.11			23283.9
P61981	14-3-3 protein gamma OS=Homo sapiens OX=9606 GN=YWHAG PE=1 SV=2	YWHAG						2531.9						1649.3			2462.47
P49959	Double-strand break repair protein MRE11 OS=Homo sapiens OX=9606 GN=MRE11 PE=1 SV=3	MRE11A; MRE11	2171.82				44850.2		4165.93	6536.07			9413.56	14787.9				10158.9
P31944	Caspase-14 OS=Homo sapiens OX=9606 GN=CASP14 PE=1 SV=2	CASP14	3796.76	28187.1	14450.2			7387.62					4187.87
Q9ULV4	Coronin-1C OS=Homo sapiens OX=9606 GN=CORO1C PE=1 SV=1	CORO1C		10896.8			39255.3		3112.59				15085.4	17444.2			1694.62	16959.4
O75165	DnaJ homolog subfamily C member 13 OS=Homo sapiens OX=9606 GN=DNAJC13 PE=1 SV=5	DNAJC13	9732.95	5614.79	9198.71														6733.1
Q96KR1	Zinc finger RNA-binding protein OS=Homo sapiens OX=9606 GN=ZFR PE=1 SV=2	ZFR					32422.2			4332.73			13358.7	13024.9				8411.57
Q969G3	SWI/SNF-related matrix-associated actin-dependent regulator of chromatin subfamily E member 1 OS=Homo sapiens OX=9606 GN=SMARCE1 PE=1 SV=2	SMARCE1					10122.5						32371.9	18612.2				6686.88
P37108	Signal recognition particle 14 kDa protein OS=Homo sapiens OX=9606 GN=SRP14 PE=1 SV=2	SRP14	11390.2	9478.88			129400			11816.9		2264.71	48355.8		7039.89	3192.12	2541.12	35630			5096.11
P61626	Lysozyme C OS=Homo sapiens OX=9606 GN=LYZ PE=1 SV=1	LYZ	208221	16028.5	13132.4		52385.2	5135.1	2201.99	8567.65	13895.1	3002.47	147443	117577	13849.2	8886.5	6477.25	216103	8692.68		8194.51
P62820	Ras-related protein Rab-1A OS=Homo sapiens OX=9606 GN=RAB1A PE=1 SV=3	RAB1A	4646.41	74271	22694.4	4126.26	44994.2	14201.8	8292.7	7255.59	6290.73	4064.25	22862.6	15987.3	20545	5011.91	12310.7	22456.8	4500.42	2700.68	4657.51
P11171	Protein 4.1 OS=Homo sapiens OX=9606 GN=EPB41 PE=1 SV=4	EPB41		6870.77			38637.4		1575.89	3655.96			21542.4	16242	6947			4974.65
Q13247	Serine/arginine-rich splicing factor 6 OS=Homo sapiens OX=9606 GN=SRSF6 PE=1 SV=2	SRSF6					186705						36697.2					53333.3
P49756	RNA-binding protein 25 OS=Homo sapiens OX=9606 GN=RBM25 PE=1 SV=3	RBM25		7355			74456		13531.3	26112.3			45485.3	20004.6		5211.86		33162.4
P08134	Rho-related GTP-binding protein RhoC OS=Homo sapiens OX=9606 GN=RHOC PE=1 SV=1	RHOC				5530.41								8355.6
Q9Y230	RuvB-like 2 OS=Homo sapiens OX=9606 GN=RUVBL2 PE=1 SV=3	RUVBL2		12746		1616.67	45486.3	4739.57		1338.23		2040.01	26061.8	14125.9	14628.1			30279.6
Q5T750	Skin-specific protein 32 OS=Homo sapiens OX=9606 GN=XP32 PE=1 SV=1	C1orf68		2001.53	8520.05			2784.2					3257.21
O60749	Sorting nexin-2 OS=Homo sapiens OX=9606 GN=SNX2 PE=1 SV=2	SNX2					13888								3682.83
P08514	Integrin alpha-IIb OS=Homo sapiens OX=9606 GN=ITGA2B PE=1 SV=3	ITGA2B		2199.59			3627.56						4196
P45973	Chromobox protein homolog 5 OS=Homo sapiens OX=9606 GN=CBX5 PE=1 SV=1	CBX5	12098.4	5889.25			68819.5		9520.11	12174.3		2884.83	23743.6	32224.9	2747.6	3648.92		52608.3	2030.71		2512.04
P09622	Dihydrolipoyl dehydrogenase, mitochondrial OS=Homo sapiens OX=9606 GN=DLD PE=1 SV=2	DLD					14281.4		6635.75	7447.87			19064.1	55146.7	16685.3		6587.69				2520.15
Q6PJT7	Zinc finger CCCH domain-containing protein 14 OS=Homo sapiens OX=9606 GN=ZC3H14 PE=1 SV=1	ZC3H14		3024.55			27438.6		3375.75	8525.19		1271.38	15381	7455.42	1922.86			12536.5	2825.34
P49588	Alanine--tRNA ligase, cytoplasmic OS=Homo sapiens OX=9606 GN=AARS PE=1 SV=2	AARS		12794.1														14449.2
Q96GQ7	Probable ATP-dependent RNA helicase DDX27 OS=Homo sapiens OX=9606 GN=DDX27 PE=1 SV=2	DDX27					7929.06							5092.3
Q14839	Chromodomain-helicase-DNA-binding protein 4 OS=Homo sapiens OX=9606 GN=CHD4 PE=1 SV=2	CHD4		4579.84			39821.1		1813.51	5171.36			15391.1	13018.3	1583.94	1220.26		10772.4
P0DP25	Calmodulin-3 OS=Homo sapiens OX=9606 GN=CALM3 PE=1 SV=1	CALM3; CALM2; CALM1	19343.2	43725.6	36882.1	36954.5	38177.4	22229.8	22008.6	25345.8	26475	22561.6	27439.7	14923.9	21912.7	23677.4	14347.3	25867.3			31017.4
Q13148	TAR DNA-binding protein 43 OS=Homo sapiens OX=9606 GN=TARDBP PE=1 SV=1	TARDBP					28584.4	3698.61							6490.78
P62491	Ras-related protein Rab-11A OS=Homo sapiens OX=9606 GN=RAB11A PE=1 SV=3	RAB11A		2328.33			2542.22						3695.99
O00268	Transcription initiation factor TFIID subunit 4 OS=Homo sapiens OX=9606 GN=TAF4 PE=1 SV=2	TAF4					30669.3						16419.7
P49848	Transcription initiation factor TFIID subunit 6 OS=Homo sapiens OX=9606 GN=TAF6 PE=1 SV=1	TAF6					29447.1			6242.88			13054.9	16072.3				12357.6
P62937	Peptidyl-prolyl cis-trans isomerase A OS=Homo sapiens OX=9606 GN=PPIA PE=1 SV=2	PPIA	2300.69	24584	16970.4	2118.53	103669	8134.17	6297.55	1571.32	10938.5		43727.1	3758.82	52930.2	1107.96		25818.8
Q96D96	Voltage-gated hydrogen channel 1 OS=Homo sapiens OX=9606 GN=HVCN1 PE=1 SV=1	HVCN1		15065.4			57566.2						21174.2	6204.95	19737.1			8286.22
Q9Y3Y2	Chromatin target of PRMT1 protein OS=Homo sapiens OX=9606 GN=CHTOP PE=1 SV=2	CHTOP		32143.7			121813		28226	55749.1	4864.29	9944.72	68377.4	57739.8	23522	18035.4	6906.53	39309.6
Q92520	Protein FAM3C OS=Homo sapiens OX=9606 GN=FAM3C PE=1 SV=1	FAM3C; WNT16		9625.26	32487.5		33987.6	9818.73	4456.64		6487.28		19000.7	9989.31	18376.8		9237.06	24702.5
P30740	Leukocyte elastase inhibitor OS=Homo sapiens OX=9606 GN=SERPINB1 PE=1 SV=1	SERPINB1	51098.4	6713.45			18454.4				2355.37		7973.94	25689.3				7425.5	1165.7
O76094	Signal recognition particle subunit SRP72 OS=Homo sapiens OX=9606 GN=SRP72 PE=1 SV=3	SRP72	9614.12	6848.07			57963.8		5475.66	3967.12		3465.76	18590.4	23002.3	8814.71			14375.6
Q01081	Splicing factor U2AF 35 kDa subunit OS=Homo sapiens OX=9606 GN=U2AF1 PE=1 SV=3	U2AF1; LOC102724594; U2AF1L5	5606.66	13978.6			153547		21201.9	24439.8			42663.4	61595.1	10634	3636.41		41365.4
Q9HD20	Manganese-transporting ATPase 13A1 OS=Homo sapiens OX=9606 GN=ATP13A1 PE=1 SV=2	ATP13A1								1818.45									5185.01
P02760	Protein AMBP OS=Homo sapiens OX=9606 GN=AMBP PE=1 SV=1	AMBP	15133.4	32891.6	20778.6	23451.2	20453.3	9992.77	11994.9	11172.5	11222.8	9841.16	9127.09	6978.23	12584.3	10822.5	7969.01	11319.8	3134.11	2950.64	21371.4
P07148	Fatty acid-binding protein, liver OS=Homo sapiens OX=9606 GN=FABP1 PE=1 SV=1	FABP1		70632.4				33982.7	2187.72						24411.6			7715.95
P62316	Small nuclear ribonucleoprotein Sm D2 OS=Homo sapiens OX=9606 GN=SNRPD2 PE=1 SV=1	SNRPD2		4638.73			17927.8		5109.34	2732.23		2471.87	16494.5	8650.07	1306.02			8017.15
Q8NE71	ATP-binding cassette sub-family F member 1 OS=Homo sapiens OX=9606 GN=ABCF1 PE=1 SV=2	ABCF1	6106.44	10192			45245		4052.94	6181.71			15036.9	14201.1	4844.86			6871.77
Q8WXI9	Transcriptional repressor p66-beta OS=Homo sapiens OX=9606 GN=GATAD2B PE=1 SV=1	GATAD2B		11754			45585.8			5649.7			24447.3	9176.5				16756
Q05D32	CTD small phosphatase-like protein 2 OS=Homo sapiens OX=9606 GN=CTDSPL2 PE=1 SV=2	CTDSPL2					14637.1		2939.41	6963.44			9704.58	17369.3				10515.2
P05198	Eukaryotic translation initiation factor 2 subunit 1 OS=Homo sapiens OX=9606 GN=EIF2S1 PE=1 SV=3	EIF2S1					42225						5809.11	5280.21				7100.43
Q9H583	HEAT repeat-containing protein 1 OS=Homo sapiens OX=9606 GN=HEATR1 PE=1 SV=3	HEATR1	1597.23		2222.94	1905.73				1445.58	2682.19	3655.25	3128.22		2750.58	1860.22		4357.5	1453.35
Q16851	UTP--glucose-1-phosphate uridylyltransferase OS=Homo sapiens OX=9606 GN=UGP2 PE=1 SV=5	UGP2		8658.99			10168.4
P0C0L4	Complement C4-A OS=Homo sapiens OX=9606 GN=C4A PE=1 SV=2	C4A; C4B					11767				5787.97		13040					48487.3
O95299	NADH dehydrogenase [ubiquinone] 1 alpha subcomplex subunit 10, mitochondrial OS=Homo sapiens OX=9606 GN=NDUFA10 PE=1 SV=1	NDUFA10	5389.69	11857.1		11669.2							12536.4						4420.85	2851.3	10843.1
Q8TEA8	D-aminoacyl-tRNA deacylase 1 OS=Homo sapiens OX=9606 GN=DTD1 PE=1 SV=2	DTD1					38625.9						11516.3	3975.16
P49207	60S ribosomal protein L34 OS=Homo sapiens OX=9606 GN=RPL34 PE=1 SV=3	RPL34		3200.28	7445.4		65290.4		6837.3	5783.18			24981	14401.9	7828.66			15852.6
P20336	Ras-related protein Rab-3A OS=Homo sapiens OX=9606 GN=RAB3A PE=1 SV=1	RAB3A	2051.61				12641.2	2387.64	1537.85	1852.64	2548.66	1700.96	10481.7	6857.39	3509.74	1841.04
Q14141	Septin-6 OS=Homo sapiens OX=9606 GN=SEPTIN6 PE=1 SV=4	SEPT6	2054.8				27559
P00403	Cytochrome c oxidase subunit 2 OS=Homo sapiens OX=9606 GN=MT-CO2 PE=1 SV=1	COX2		8408.21			4124.75						4822.16
P07199	Major centromere autoantigen B OS=Homo sapiens OX=9606 GN=CENPB PE=1 SV=2	CENPB	2118.76				6465.28	5997.96	4834.86	1731.34	4997.41	3024.15	9288.93	7746.72	4331.95	1618.94	3826.34	7706.18	1449.37
P04040	Catalase OS=Homo sapiens OX=9606 GN=CAT PE=1 SV=3	CAT	7180.52	11263	15906	13974	29273.4			12370.3	16794.9	6646.51		5199.38	15246.5	9047.87	5204.88		6445.77	6952.7	13864.5
O95104	SR-related and CTD-associated factor 4 OS=Homo sapiens OX=9606 GN=SCAF4 PE=1 SV=3	SCAF4	1779.28	2428.06			156005		15819.8	24960.5		4509.7		36075.1	8245.29	7035.13		60337	4685.43		7743.52
P09327	Villin-1 OS=Homo sapiens OX=9606 GN=VIL1 PE=1 SV=4	VIL1		9480.95		2721.58						3100.82
Q14966	Zinc finger protein 638 OS=Homo sapiens OX=9606 GN=ZNF638 PE=1 SV=2	ZNF638					23138.7		3510.02	9079.63			19352.8	16438.7
P17480	Nucleolar transcription factor 1 OS=Homo sapiens OX=9606 GN=UBTF PE=1 SV=1	UBTF	9241.09	4761.41			60499.6		24903.7	44230.2		2454.99	31052.9	63610.7		4780.18	2774.43	28928.9	3131.56		8011.95
P55265	Double-stranded RNA-specific adenosine deaminase OS=Homo sapiens OX=9606 GN=ADAR PE=1 SV=4	ADAR		5081.36			36177.2			5203.56			22337.3	8193.14				16824.7
Q7Z2W4	Zinc finger CCCH-type antiviral protein 1 OS=Homo sapiens OX=9606 GN=ZC3HAV1 PE=1 SV=3	ZC3HAV1					36492.3		8047.43	4501.59			7897.12	7544.79	9063
P27797	Calreticulin OS=Homo sapiens OX=9606 GN=CALR PE=1 SV=1	CALR	8026.52	21640.7	5745.15	3488.33	31798.5	10318.2	10382.1	4263.83	4193.2	1484.44	19213.3	25828.9	18287.2	1520.37	5311.78	13211.6		5491.34	6398.82
P15311	Ezrin OS=Homo sapiens OX=9606 GN=EZR PE=1 SV=4	EZR					41899.2						10051.9
P55290	Cadherin-13 OS=Homo sapiens OX=9606 GN=CDH13 PE=1 SV=1	CDH13			5126.15		10717.3	11446.2			11606.3		14970.9					19392.7
Q96AE4	Far upstream element-binding protein 1 OS=Homo sapiens OX=9606 GN=FUBP1 PE=1 SV=3	FUBP1	21069		5459.66		71305.2		8495.29	10483.8		3332.9	29045.7	26619.8	31105.4	4870.07	15515.1	16484.7	3951.07		7192.54
P55072	Transitional endoplasmic reticulum ATPase OS=Homo sapiens OX=9606 GN=VCP PE=1 SV=4	VCP	1815.61	10889.8	4505.63		22347.7		4010.97	1705.48	4942.57	3229.23	8119.49	5493.03	8132.34		1713.65		1870.66		1325.03
Q15050	Ribosome biogenesis regulatory protein homolog OS=Homo sapiens OX=9606 GN=RRS1 PE=1 SV=2	RRS1	7784.37	3785.24			10939.8			5196.85			9267.28	11955.9				8024.64
P23142	Fibulin-1 OS=Homo sapiens OX=9606 GN=FBLN1 PE=1 SV=4	FBLN1		2633.48			12905.9				6432.76		15190		2021.51			22128.9
Q9Y3T9	Nucleolar complex protein 2 homolog OS=Homo sapiens OX=9606 GN=NOC2L PE=1 SV=4	NOC2L		41481.7			34779.2			9727.25			14872.4
Q86UE4	Protein LYRIC OS=Homo sapiens OX=9606 GN=MTDH PE=1 SV=2	MTDH		22291.8			110136		7472.42	20589			56119.9	41685.3	15479.6		4438.85	16773.3			3059.29
P37802	Transgelin-2 OS=Homo sapiens OX=9606 GN=TAGLN2 PE=1 SV=3	TAGLN2	2308.1	5648.28	18385.1		6614.67		3024.5			2002.1	6069.87		3391.38	1499.15		4686
Q04756	Hepatocyte growth factor activator OS=Homo sapiens OX=9606 GN=HGFAC PE=1 SV=1	HGFAC		6793.8	3214.31		7794.64			3068.73	7972.96	3595.24	17761.6	7033.42	3199.56	3353.88	4263.94	34919.5
O00422	Histone deacetylase complex subunit SAP18 OS=Homo sapiens OX=9606 GN=SAP18 PE=1 SV=1	SAP18	5449.31				17597.7			6161.83			15129.9	17101.1				10608.2
P35637	RNA-binding protein FUS OS=Homo sapiens OX=9606 GN=FUS PE=1 SV=1	FUS	7382.88	19092			172017		7938.41	7043.67			52806.1	41678.1	10085.8	2643.82		98288.5
P31942	Heterogeneous nuclear ribonucleoprotein H3 OS=Homo sapiens OX=9606 GN=HNRNPH3 PE=1 SV=2	HNRNPH3		8266.97			6773.37		6833.22	6531.36			18612.9	12842.8	9941.37			11175.7
Q16181	Septin-7 OS=Homo sapiens OX=9606 GN=SEPTIN7 PE=1 SV=2	SEPT7		3899.91			26620.4											8682.09
Q14690	Protein RRP5 homolog OS=Homo sapiens OX=9606 GN=PDCD11 PE=1 SV=3	PDCD11					14244.1		3363.11	10060.5			10427.9	31469
Q9H0D6	5'-3' exoribonuclease 2 OS=Homo sapiens OX=9606 GN=XRN2 PE=1 SV=1	XRN2		17342.6			81346.6		12444.2	13967.3	2822.67	1630.8	38768.2	27673.6	10934.7	4341.37	3175.58	27139.3
P78316	Nucleolar protein 14 OS=Homo sapiens OX=9606 GN=NOP14 PE=1 SV=3	NOP14	5612.96	4643.43				28387.3	23748.8	17827.5	30887.8	23515.4	21264	23750.6	20416.4	20258	22570.3	39795	16649	14831.4
P08621	U1 small nuclear ribonucleoprotein 70 kDa OS=Homo sapiens OX=9606 GN=SNRNP70 PE=1 SV=2	SNRNP70	1184.23	2082.93			49369.6		1587.72	8612.62		1231.25	8916.79	18935.8	5864.39			14496.3
Q9BX97	Plasmalemma vesicle-associated protein OS=Homo sapiens OX=9606 GN=PLVAP PE=1 SV=1	PLVAP			4993.45								4976.94		2608.61	1434.82		5575.95			2068.58
P84085	ADP-ribosylation factor 5 OS=Homo sapiens OX=9606 GN=ARF5 PE=1 SV=2	ARF5	12051.6															8799.77
P01031	Complement C5 OS=Homo sapiens OX=9606 GN=C5 PE=1 SV=4	C5		6968.7	7798.85		24276.2	8590.23			15208.8		30070.7		11981.7			45794.6
Q8NFD5	AT-rich interactive domain-containing protein 1B OS=Homo sapiens OX=9606 GN=ARID1B PE=1 SV=2	ARID1B					19339.6			11579.6			4236.16	10415.9				5273.53
Q16186	Proteasomal ubiquitin receptor ADRM1 OS=Homo sapiens OX=9606 GN=ADRM1 PE=1 SV=2	ADRM1			6977.87		28762.2		5992.47	3835.15			9035.92		14569.6		3874.06	9115.87
Q9H0U4	Ras-related protein Rab-1B OS=Homo sapiens OX=9606 GN=RAB1B PE=1 SV=1	RAB1B		32790.8			27339.7						11696.3					14490.9
Q9NPF5	DNA methyltransferase 1-associated protein 1 OS=Homo sapiens OX=9606 GN=DMAP1 PE=1 SV=1	DMAP1		8498.96			32852.9			2983.51			25341.5					18283.1
P12268	Inosine-5'-monophosphate dehydrogenase 2 OS=Homo sapiens OX=9606 GN=IMPDH2 PE=1 SV=2	IMPDH2		8961.36			21474.7						16018.6
Q96P11	Probable 28S rRNA (cytosine-C(5))-methyltransferase OS=Homo sapiens OX=9606 GN=NSUN5 PE=1 SV=2	NSUN5					25878.7		2174.82	2753.43				2450.4
Q9Y277	Voltage-dependent anion-selective channel protein 3 OS=Homo sapiens OX=9606 GN=VDAC3 PE=1 SV=1	VDAC3					2093.98	4105.74					4635.44
Q01844	RNA-binding protein EWS OS=Homo sapiens OX=9606 GN=EWSR1 PE=1 SV=1	EWSR1	11368.5	12131.3			122789		8198.81	6983.63		5468.51	54365.1	53073.1	12156.2	4350.83		53750.7
P62851	40S ribosomal protein S25 OS=Homo sapiens OX=9606 GN=RPS25 PE=1 SV=1	RPS25		1925.73			36994.9						31740.5		3986.79			30068.9
Q92466	DNA damage-binding protein 2 OS=Homo sapiens OX=9606 GN=DDB2 PE=1 SV=1	DDB2	4720.72	30941.8		6518.99	41483		9266.52	11658.4	6600.68		18040.9	18335.2	16818	7174.06		26383.4			4296.35
P08579	U2 small nuclear ribonucleoprotein B'' OS=Homo sapiens OX=9606 GN=SNRPB2 PE=1 SV=1	SNRPB2	10076.7	14491	6649.77		36701		20289.8	15491.2	2506.11	6068.56	43313.2	32174.6	12117.2	4324.42	2206.75	36144			4175.46
Q08188	Protein-glutamine gamma-glutamyltransferase E OS=Homo sapiens OX=9606 GN=TGM3 PE=1 SV=4	TGM3	9430.93	18484	33121.3		8864.75	9506.74					6872.57	7767.33	3273.02			16406
Q13547	Histone deacetylase 1 OS=Homo sapiens OX=9606 GN=HDAC1 PE=1 SV=1	HDAC1		7036.17			28723.6		7296.61	16931.1		2210.8		38845.5	4179.9		2286.39	12655.9	4794.17		4120.75
P38606	V-type proton ATPase catalytic subunit A OS=Homo sapiens OX=9606 GN=ATP6V1A PE=1 SV=2	ATP6V1A		9866.92	5724.63		15500.6											5681.98			1847.85
O43143	Pre-mRNA-splicing factor ATP-dependent RNA helicase DHX15 OS=Homo sapiens OX=9606 GN=DHX15 PE=1 SV=2	DHX15		6485.65		2466.68	51251	3675.35	11108.8	10471.6	2935	3735.46	13355.5	43754.1	3638.7	7740.91	4179.96	12654			3500.37
P49746	Thrombospondin-3 OS=Homo sapiens OX=9606 GN=THBS3 PE=1 SV=1	THBS3		94201.4	90030.8		209269	88918.5	14045.6	20107.2	123342	18287.5	223512	20883	163000	25349.7	32664.6	375743
Q9Y2W2	WW domain-binding protein 11 OS=Homo sapiens OX=9606 GN=WBP11 PE=1 SV=1	WBP11		6113.65			43901.4		10617.4	19175.1			19471.8	42844.4	8885.97	8701.56					4262.71
Q7Z5R6	Amyloid beta A4 precursor protein-binding family B member 1-interacting protein OS=Homo sapiens OX=9606 GN=APBB1IP PE=1 SV=1	APBB1IP	8955.01	7781.06			27693		4576.43	3215.47		3249.28	13288.1	9134.91	19164.1		9369.38	10726.8			4000.15
Q5JXB2	Putative ubiquitin-conjugating enzyme E2 N-like OS=Homo sapiens OX=9606 GN=UBE2NL PE=1 SV=1	UBE2NL		12838			20613.1		2587.2						9112.77
Q9UBW5	Bridging integrator 2 OS=Homo sapiens OX=9606 GN=BIN2 PE=1 SV=3	BIN2	3012.15	34884.9	16245.4		22355.7			3017.62			17682	25516.4
Q9BY77	Polymerase delta-interacting protein 3 OS=Homo sapiens OX=9606 GN=POLDIP3 PE=1 SV=2	POLDIP3					17930.6						13445.6
P28838	Cytosol aminopeptidase OS=Homo sapiens OX=9606 GN=LAP3 PE=1 SV=3	LAP3			14593.3		8401.42
O15347	High mobility group protein B3 OS=Homo sapiens OX=9606 GN=HMGB3 PE=1 SV=4	HMGB3	52348.1				51485.6						31074.7	13554.7				57859.2
P30086	Phosphatidylethanolamine-binding protein 1 OS=Homo sapiens OX=9606 GN=PEBP1 PE=1 SV=3	PEBP1		31239.9			29729				4733.16		10958.6		12633.2			10630.3
P00390	Glutathione reductase, mitochondrial OS=Homo sapiens OX=9606 GN=GSR PE=1 SV=2	GSR		7400.73			21153.6		4370.83	13954.5	8524.72	2075.8	22663.7	11449.9	7505.77	1601.36		6796.33	1361.92		1296.79
Q9H6R4	Nucleolar protein 6 OS=Homo sapiens OX=9606 GN=NOL6 PE=1 SV=2	NOL6					14416.1						10423.7	10709.9				10353.7
Q15063	Periostin OS=Homo sapiens OX=9606 GN=POSTN PE=1 SV=2	POSTN		24724	70586.6	3517.83	59985.4	22194.8	6391.03	5481.72	23625.5	5232.21	59543.2	4831.84	74268.3	4606.33	8002.83	89482.1
P23490	Loricrin OS=Homo sapiens OX=9606 GN=LOR PE=1 SV=2	LOR		52392.3	71617.4			12211.2		2910.06				7266.47			4694.25		2978.66
Q15717	ELAV-like protein 1 OS=Homo sapiens OX=9606 GN=ELAVL1 PE=1 SV=2	ELAVL1		19542.6			97006.9						44716.8					32758.4
P52566	Rho GDP-dissociation inhibitor 2 OS=Homo sapiens OX=9606 GN=ARHGDIB PE=1 SV=3	ARHGDIB		18199.4	18386.8	7518.21	29149.8						15024.3	9469.36	16652.5	8522.43	9736.81
O00151	PDZ and LIM domain protein 1 OS=Homo sapiens OX=9606 GN=PDLIM1 PE=1 SV=4	PDLIM1		7859.48	7139.18		30114.3		4461.93				12853.1		3539.8		3414.31	8403.95
P02774	Vitamin D-binding protein OS=Homo sapiens OX=9606 GN=GC PE=1 SV=2		8026.36	156686	129617	12671.5	635319	461274	1523.88	2544.63	288915	24684.7	645171	58229.9	179913	109184	105149	461887	12313.6		8078.54
P09525	Annexin A4 OS=Homo sapiens OX=9606 GN=ANXA4 PE=1 SV=4	ANXA4		8405.98			29969.7											14144.6
P22670	MHC class II regulatory factor RFX1 OS=Homo sapiens OX=9606 GN=RFX1 PE=1 SV=2	RFX1		5319.15			37981.9		7944.46	21821.8		3784.49	32157.4	26831.6		6412.15		23553.1			6219.79
Q2TB10	Zinc finger protein 800 OS=Homo sapiens OX=9606 GN=ZNF800 PE=1 SV=1	ZNF800					15486		5086.67	6761.62				8469.07				10362.1
P11586	C-1-tetrahydrofolate synthase, cytoplasmic OS=Homo sapiens OX=9606 GN=MTHFD1 PE=1 SV=3	MTHFD1		1962			21917.9						10737.6					9056.82
P62857	40S ribosomal protein S28 OS=Homo sapiens OX=9606 GN=RPS28 PE=1 SV=1	RPS28					46191.1						11715.9	4149.78				4103.45
Q96EV2	RNA-binding protein 33 OS=Homo sapiens OX=9606 GN=RBM33 PE=1 SV=3	RBM33					21717.7			7348.7			15325.2	7384.84
P18077	60S ribosomal protein L35a OS=Homo sapiens OX=9606 GN=RPL35A PE=1 SV=2	RPL35A					58240.3						23286.9					24935.5
O60884	DnaJ homolog subfamily A member 2 OS=Homo sapiens OX=9606 GN=DNAJA2 PE=1 SV=1	DNAJA2		2928.57			8834.92						6619.14	2360.16
P10114	Ras-related protein Rap-2a OS=Homo sapiens OX=9606 GN=RAP2A PE=1 SV=1	RAP2A		390942	318344	49758.6	1.09323e+06			167853	409196	120312	976910		679477	197330		1.11803e+06
P07814	Bifunctional glutamate/proline--tRNA ligase OS=Homo sapiens OX=9606 GN=EPRS PE=1 SV=5	EPRS					20139.3						12977.4	3960.87	4558.54
Q96JP5	E3 ubiquitin-protein ligase ZFP91 OS=Homo sapiens OX=9606 GN=ZFP91 PE=1 SV=1	ZFP91					61789.2		2921.34	11865.9			18539.9	10835.3		3829.91		8893.13
P07305	Histone H1.0 OS=Homo sapiens OX=9606 GN=H1F0 PE=1 SV=3	H1F0	395394	112715	16656.5		134088	17060.9	43508	133584	15741.2	716725	372268	558560	12824.9	46967.5	3450.86	78828.4	6728.6		14750.5
Q92575	UBX domain-containing protein 4 OS=Homo sapiens OX=9606 GN=UBXN4 PE=1 SV=2	UBXN4		9727.8			32785.2			2561.31			8357.96	8961	5047.03
P62081	40S ribosomal protein S7 OS=Homo sapiens OX=9606 GN=RPS7 PE=1 SV=1	RPS7		2922.37			8692.84				1749.04		3038.71		4327.47			7947.62
Q13123	Protein Red OS=Homo sapiens OX=9606 GN=IK PE=1 SV=3	IK		50046.3	54463.7	3361.7	63277.2	52773.8	10456.2	22924.7	25959.7	4839.02	84972.5	26682.8	45845.8	9699.47	28266.6	126644	6085.35
P53621	Coatomer subunit alpha OS=Homo sapiens OX=9606 GN=COPA PE=1 SV=2	COPA	3126.25	3990.59			4037.07	6937.57	3197.7	1687.63		3364.7	10825.5	7282.1	2742.16	2938.43	2949.41	6125.31	2485.22
P23588	Eukaryotic translation initiation factor 4B OS=Homo sapiens OX=9606 GN=EIF4B PE=1 SV=2	EIF4B		6252.82			16291.5		5881.97	4711.62				5748.71	13659.2
P04279	Semenogelin-1 OS=Homo sapiens OX=9606 GN=SEMG1 PE=1 SV=2	SEMG1				15282.8	14514.4								2290.75				4230.58
P56182	Ribosomal RNA processing protein 1 homolog A OS=Homo sapiens OX=9606 GN=RRP1 PE=1 SV=1	RRP1	2395.17	3314.17			96380.2	3946.78	5198.55	6308.15	2899.05	7799.97	4267.07	4409.8	6896.11	5400.67	8913.1	3571.56	2826.35	7266.27
P15880	40S ribosomal protein S2 OS=Homo sapiens OX=9606 GN=RPS2 PE=1 SV=2	RPS2	14967.3	79391.4	50195.7	9637.68	400704	18591.1	28017.4	26059.8	11056	9527.96	145708	65236.7	66408	14675.6	13821.2	84856.5			12111.9
Q96PU4	E3 ubiquitin-protein ligase UHRF2 OS=Homo sapiens OX=9606 GN=UHRF2 PE=1 SV=1	UHRF2					35383.8		5787.5	9297.99			11950	17400.9		1998.26		8686.1
O43312	Protein MTSS 1 OS=Homo sapiens OX=9606 GN=MTSS1 PE=1 SV=2	MTSS1					44099.6		5811.48	5701.34				7323.68
Q14684	Ribosomal RNA processing protein 1 homolog B OS=Homo sapiens OX=9606 GN=RRP1B PE=1 SV=3	RRP1B					34049.7		6639.53	7570.13			16283.2	7278.68				11385.4
Q9UM00	Calcium load-activated calcium channel OS=Homo sapiens OX=9606 GN=TMCO1 PE=1 SV=2								5191.04			2562.9		3241.1	6117.38		4886.76		5325.59
P15391	B-lymphocyte antigen CD19 OS=Homo sapiens OX=9606 GN=CD19 PE=1 SV=6	CD19					32500.4			14076.5				3422.53	2924.54						5393.41
P42766	60S ribosomal protein L35 OS=Homo sapiens OX=9606 GN=RPL35 PE=1 SV=2	RPL35		28417.6			102236		16914.9	17923.6	6468.88	3898.54		26085.2	18197.9	6548.29		36405.5			6743.19
Q9Y2D5	A-kinase anchor protein 2 OS=Homo sapiens OX=9606 GN=AKAP2 PE=1 SV=3	AKAP2; PALM2-AKAP2					30213.8						19275	5978.29
P49189	4-trimethylaminobutyraldehyde dehydrogenase OS=Homo sapiens OX=9606 GN=ALDH9A1 PE=1 SV=3	ALDH9A1	2701.45	6338.25	3686.81		24256.3		5396.3	3085.36	3142.87		12601.4	12818.3	15959.4		10543.8	6606.8			2918.46
P53004	Biliverdin reductase A OS=Homo sapiens OX=9606 GN=BLVRA PE=1 SV=2	BLVRA							3850.62		3155.35	2729.38		3003.17	3256.55
O75390	Citrate synthase, mitochondrial OS=Homo sapiens OX=9606 GN=CS PE=1 SV=2	CS		13018.5			42433.6								5554.86			42817
Q01543	Friend leukemia integration 1 transcription factor OS=Homo sapiens OX=9606 GN=FLI1 PE=1 SV=1	FLI1					32411.1						9931.3
Q96ME7	Zinc finger protein 512 OS=Homo sapiens OX=9606 GN=ZNF512 PE=1 SV=2	ZNF512		7919.98			81618.9						30118.9					23093
Q05707	Collagen alpha-1(XIV) chain OS=Homo sapiens OX=9606 GN=COL14A1 PE=1 SV=3	COL14A1		8134.77	7997.62		11069.9	12742	2582.92		4697.06		9999.57		6451.92			18067.3
Q9Y2R4	Probable ATP-dependent RNA helicase DDX52 OS=Homo sapiens OX=9606 GN=DDX52 PE=1 SV=3	DDX52		7983.64			29668.7				4435.99		24368.5	16718.3
Q9UGI8	Testin OS=Homo sapiens OX=9606 GN=TES PE=1 SV=1	TES		7378.02			13685.8						7283.23					11299.5
Q8TF66	Leucine-rich repeat-containing protein 15 OS=Homo sapiens OX=9606 GN=LRRC15 PE=2 SV=2	LRRC15	4865.1		1.46519e+06															2068.37
P46776	60S ribosomal protein L27a OS=Homo sapiens OX=9606 GN=RPL27A PE=1 SV=2	RPL27A		18348.4			118981						40622.7		8411.64			56532.4
Q9NW64	Pre-mRNA-splicing factor RBM22 OS=Homo sapiens OX=9606 GN=RBM22 PE=1 SV=1	RBM22		7398.6			35619.7		6967.99	11394.7		2711.67	25556	14792	3703.85	2869.73		21294
P62140	Serine/threonine-protein phosphatase PP1-beta catalytic subunit OS=Homo sapiens OX=9606 GN=PPP1CB PE=1 SV=3	PPP1CB		7837.25			61155.2		9859.03	9138.14			46149.6	39156.7	3665.03			26230.2
P63220	40S ribosomal protein S21 OS=Homo sapiens OX=9606 GN=RPS21 PE=1 SV=1	RPS21		9759.85	10987		56344.9	7991.76					28685.8	5936.4	5642.4			29283.1
Q9BRR9	Rho GTPase-activating protein 9 OS=Homo sapiens OX=9606 GN=ARHGAP9 PE=1 SV=2	ARHGAP9					34116							4865.45
Q15424	Scaffold attachment factor B1 OS=Homo sapiens OX=9606 GN=SAFB PE=1 SV=4	SAFB					33753			3672.65			19267		3026.69			16303.8
P51858	Hepatoma-derived growth factor OS=Homo sapiens OX=9606 GN=HDGF PE=1 SV=1	HDGF	19156	17286.4			93018.1		8422.88				20397.6	25089.5	15658			20501.7
P60900	Proteasome subunit alpha type-6 OS=Homo sapiens OX=9606 GN=PSMA6 PE=1 SV=1	PSMA6		8402.72			33098.8						9313.24
Q9NW13	RNA-binding protein 28 OS=Homo sapiens OX=9606 GN=RBM28 PE=1 SV=3	RBM28	3839.25				26418.2		6545.1	10375.1			13253.8	24649.8				7322.6
P45974	Ubiquitin carboxyl-terminal hydrolase 5 OS=Homo sapiens OX=9606 GN=USP5 PE=1 SV=2	USP5										4625.88		3770.3	3583.63
Q8NFH5	Nucleoporin NUP35 OS=Homo sapiens OX=9606 GN=NUP35 PE=1 SV=1	NUP35		13754.7									8702.15	8160.61				13935.4
P62136	Serine/threonine-protein phosphatase PP1-alpha catalytic subunit OS=Homo sapiens OX=9606 GN=PPP1CA PE=1 SV=1	PPP1CA		4703.73			18897				12781		23899.1					21983.7
Q5JTH9	RRP12-like protein OS=Homo sapiens OX=9606 GN=RRP12 PE=1 SV=2	RRP12					32493.5		7652.88	7658.67				17117.5				14105.9
P24844	Myosin regulatory light polypeptide 9 OS=Homo sapiens OX=9606 GN=MYL9 PE=1 SV=4	MYL9	5166.8	14301.2	6438.15	5239.54	10496.8														4375.13
Q9BYG3	MKI67 FHA domain-interacting nucleolar phosphoprotein OS=Homo sapiens OX=9606 GN=NIFK PE=1 SV=1	MKI67IP; NIFK					20753.4		4520.34	3436.93				12994.6				7584.3
P31943	Heterogeneous nuclear ribonucleoprotein H OS=Homo sapiens OX=9606 GN=HNRNPH1 PE=1 SV=4	HNRNPH1			35058.3			50669.1	38038.4		15796.5			77299.9	11692.6	12817.5				19780.3
P09012	U1 small nuclear ribonucleoprotein A OS=Homo sapiens OX=9606 GN=SNRPA PE=1 SV=3	SNRPA		12104.8			65230.6		8456.88	6246.81		4838.44	37394.1	19200.3	8248.87			22951.6
P31939	Bifunctional purine biosynthesis protein PURH OS=Homo sapiens OX=9606 GN=ATIC PE=1 SV=3	ATIC					14787.9								4575.72
P06454	Prothymosin alpha OS=Homo sapiens OX=9606 GN=PTMA PE=1 SV=2	PTMA		6040.1	6692.15	8468.94	14121.5			3666.47	5672.98			3254.22	3720.02	2648.01
Q9NX14	NADH dehydrogenase [ubiquinone] 1 beta subcomplex subunit 11, mitochondrial OS=Homo sapiens OX=9606 GN=NDUFB11 PE=1 SV=1	NDUFB11		15561.3									9134.96		5047.58			9412.67
Q15459	Splicing factor 3A subunit 1 OS=Homo sapiens OX=9606 GN=SF3A1 PE=1 SV=1	SF3A1					19531.2		3934.66	9119.32
Q6ZVX7	F-box only protein 50 OS=Homo sapiens OX=9606 GN=NCCRP1 PE=1 SV=1	NCCRP1	11177	11404.3	13933.5	11572.9		16445.2	15767.7	9405.87	11453.3	15715.2	16002.5	14790.3	12983.1	14495.3	14621.4	11709.5	4519.6
Q15637	Splicing factor 1 OS=Homo sapiens OX=9606 GN=SF1 PE=1 SV=4	SF1		13767.9		4155.2	151307		29755.7	50921.6	3995.44	15243.5	70715.2	62548.1	37722.7	24412.7	12791.9	45567			7830.53
P98179	RNA-binding protein 3 OS=Homo sapiens OX=9606 GN=RBM3 PE=1 SV=1	RBM3	4400.88	18244.2			191838		38743	36942.3	7419.49	6484.17	42611.3	42823.7	33541.9	12884.1	7713.67	42147.6	2909.74
P98160	Basement membrane-specific heparan sulfate proteoglycan core protein OS=Homo sapiens OX=9606 GN=HSPG2 PE=1 SV=4	HSPG2		11946.4	28274.1		29615.4	32295.3		6816.01	17144		28799.3	4136.43	37815.5	8087.77	22871.5	45956.5	2522.21
Q01813	ATP-dependent 6-phosphofructokinase, platelet type OS=Homo sapiens OX=9606 GN=PFKP PE=1 SV=2	PFKP					27547.5						6401.3					8428.93
P02749	Beta-2-glycoprotein 1 OS=Homo sapiens OX=9606 GN=APOH PE=1 SV=3	APOH	182523	505968	1.23056e+06	74119.3	1.19532e+06	1.01666e+06	318756	598368	552366	240991	1.40584e+06	733159	3.48249e+06	562345	1.51498e+06	1.96454e+06	395739	72869.4	112188
Q9HAK2	Transcription factor COE2 OS=Homo sapiens OX=9606 GN=EBF2 PE=2 SV=4	EBF2		4978.69			21123.6			7656.49			15044.5	17214.4	3468.69	2690.04		11842.1
P05091	Aldehyde dehydrogenase, mitochondrial OS=Homo sapiens OX=9606 GN=ALDH2 PE=1 SV=2	ALDH2		3748.98	111958				3370.55	2983.49
Q86VM9	Zinc finger CCCH domain-containing protein 18 OS=Homo sapiens OX=9606 GN=ZC3H18 PE=1 SV=2	ZC3H18	4438.34				40486.4			23023.9		2771.82		16745.5	4887.02	4444.54					1859.08
Q9HCD5	Nuclear receptor coactivator 5 OS=Homo sapiens OX=9606 GN=NCOA5 PE=1 SV=2	NCOA5					69951.1			5798.71			27053.5	7028.32				40286.3
P55809	Succinyl-CoA:3-ketoacid coenzyme A transferase 1, mitochondrial OS=Homo sapiens OX=9606 GN=OXCT1 PE=1 SV=1	OXCT1					19503.2						12872.8	9589.67	13431.6
Q9NX58	Cell growth-regulating nucleolar protein OS=Homo sapiens OX=9606 GN=LYAR PE=1 SV=2	LYAR	16524.8				13231.2			5282.13				11220.8
Q96ST3	Paired amphipathic helix protein Sin3a OS=Homo sapiens OX=9606 GN=SIN3A PE=1 SV=2	SIN3A		3970.23			35982.3						21190.1					15606
Q96B97	SH3 domain-containing kinase-binding protein 1 OS=Homo sapiens OX=9606 GN=SH3KBP1 PE=1 SV=2	SH3KBP1					45805.4		9795.12	8241.67			34215.7	15061.3				28918.6
P28065	Proteasome subunit beta type-9 OS=Homo sapiens OX=9606 GN=PSMB9 PE=1 SV=2	PSMB9	2592.13				17695.3					2465.09	17646.9	4434.29	5985.3	2793.38
Q9HC38	Glyoxalase domain-containing protein 4 OS=Homo sapiens OX=9606 GN=GLOD4 PE=1 SV=1	GLOD4		4906.17			12289.7
P54819	Adenylate kinase 2, mitochondrial OS=Homo sapiens OX=9606 GN=AK2 PE=1 SV=2	AK2		13631.8						9416.51			11327.5		13139.4			7937
P51884	Lumican OS=Homo sapiens OX=9606 GN=LUM PE=1 SV=2	LUM		17938	20620.8		39209.9	10981			19981.4		44807.6		22332.2		4995.57	122445
Q13418	Integrin-linked protein kinase OS=Homo sapiens OX=9606 GN=ILK PE=1 SV=2	ILK		45064.2			11296.5				4253.46	2765.57		4913.49							2399.31
O60934	Nibrin OS=Homo sapiens OX=9606 GN=NBN PE=1 SV=1	NBN								6615.95			6514.8	10290.5				9007.25
Q6F5E8	Capping protein, Arp2/3 and myosin-I linker protein 2 OS=Homo sapiens OX=9606 GN=CARMIL2 PE=1 SV=2	RLTPR; CARMIL2					25351.1						12536.2	6906.61				5483.8
Q01780	Exosome component 10 OS=Homo sapiens OX=9606 GN=EXOSC10 PE=1 SV=2	EXOSC10		4685.83			16757.5				6746.29		18102.4	4705.29	4886.37	3862.94			7373.12
P02748	Complement component C9 OS=Homo sapiens OX=9606 GN=C9 PE=1 SV=2	C9	10681.8	66015.3	39489.1	4091.28	74543.9	40061.3	7383.52	9503.32	45268.8	8705.44	100431	4369.04	72212.4	9459.78	19821	165803
P61313	60S ribosomal protein L15 OS=Homo sapiens OX=9606 GN=RPL15 PE=1 SV=2	RPL15		34036	10971.6	9228.8	157940			6702.46	8564.14	5416.55	76517.3	16900.2	16790.7	6126.73		88540.6			6109.91
P18621	60S ribosomal protein L17 OS=Homo sapiens OX=9606 GN=RPL17 PE=1 SV=3	RPL17		11834.9	15587		104046		18741.7	11604.6		3428.43	32919.7	20812.2	14395.7	4365.95	5195.27	18870.5			2821.38
Q01831	DNA repair protein complementing XP-C cells OS=Homo sapiens OX=9606 GN=XPC PE=1 SV=4	XPC	3345.36				14949.9							17037.9				10741.6
P53992	Protein transport protein Sec24C OS=Homo sapiens OX=9606 GN=SEC24C PE=1 SV=3	SEC24C					25017.5							10097.5
Q02548	Paired box protein Pax-5 OS=Homo sapiens OX=9606 GN=PAX5 PE=1 SV=1	PAX5					22511.2						13132.9	5844.82				17646.9
Q92925	SWI/SNF-related matrix-associated actin-dependent regulator of chromatin subfamily D member 2 OS=Homo sapiens OX=9606 GN=SMARCD2 PE=1 SV=3	SMARCD2					7195.73			4337.09			7710.14	13727.3				6950.58
Q12904	Aminoacyl tRNA synthase complex-interacting multifunctional protein 1 OS=Homo sapiens OX=9606 GN=AIMP1 PE=1 SV=2	AIMP1	14054.8	15018.9	3772.05		45195	4360.52	6637	6096.56		2346.25	20460.2	24055.7	8754.4	2430	4871.57	20647	2577.43		4767.68
Q00059	Transcription factor A, mitochondrial OS=Homo sapiens OX=9606 GN=TFAM PE=1 SV=1	TFAM					96481.3						46652.9					100688
Q9NYF8	Bcl-2-associated transcription factor 1 OS=Homo sapiens OX=9606 GN=BCLAF1 PE=1 SV=2	BCLAF1		10377.6			106540		23162.8	57250.2		5729.14	51837.6	53188.4	14306.5	9767.96	4255.63	37169.8
P15169	Carboxypeptidase N catalytic chain OS=Homo sapiens OX=9606 GN=CPN1 PE=1 SV=1	CPN1					15891.2	7909.33			5474.79		17571		7153.87			14594.9
P02652	Apolipoprotein A-II OS=Homo sapiens OX=9606 GN=APOA2 PE=1 SV=1	APOA2						4873.51								3474.19	3070.91
Q96MU7	YTH domain-containing protein 1 OS=Homo sapiens OX=9606 GN=YTHDC1 PE=1 SV=3	YTHDC1	6894.17				14410.2							3769.78
P00746	Complement factor D OS=Homo sapiens OX=9606 GN=CFD PE=1 SV=5	CFD					16221.4						13583.4					35401.3
P43304	Glycerol-3-phosphate dehydrogenase, mitochondrial OS=Homo sapiens OX=9606 GN=GPD2 PE=1 SV=3	GPD2		22710.2			6029.79		2842.62				14997.6	12909.1	2848.75
Q9NUV9	GTPase IMAP family member 4 OS=Homo sapiens OX=9606 GN=GIMAP4 PE=1 SV=1	GIMAP4		9366.1			12682
Q99848	Probable rRNA-processing protein EBP2 OS=Homo sapiens OX=9606 GN=EBNA1BP2 PE=1 SV=2	EBNA1BP2			5191.2				5121.92			4036.67		5211.74			4672.13
P01008	Antithrombin-III OS=Homo sapiens OX=9606 GN=SERPINC1 PE=1 SV=1	SERPINC1		49288.8	22586.8		138342	36407.5		13031.4	65393.3		174707	9599.36	38160	13213.6	5350.36	313327
P36776	Lon protease homolog, mitochondrial OS=Homo sapiens OX=9606 GN=LONP1 PE=1 SV=2	LONP1					11881.2							8641.79
P84098	60S ribosomal protein L19 OS=Homo sapiens OX=9606 GN=RPL19 PE=1 SV=1	RPL19	2943.32	41656.7	16745.2	8496.4	109428	27277.7	11080.7	7662.49	4347.43	2752.81	45277.1	20547.2	14936.4	5337.37
P61353	60S ribosomal protein L27 OS=Homo sapiens OX=9606 GN=RPL27 PE=1 SV=2	RPL27					28354.4											21700
Q9NY12	H/ACA ribonucleoprotein complex subunit 1 OS=Homo sapiens OX=9606 GN=GAR1 PE=1 SV=1	GAR1	395527	202122	193163		182053	81725.2	80600.6	297731	24021.8	30888	167582	312570	19852.6	69915.2	8445.82	98678.8	25741.9	22027.1	44069.6
O43189	PHD finger protein 1 OS=Homo sapiens OX=9606 GN=PHF1 PE=1 SV=3	PHF1					25804.5			5858.23			10309.6	17560.8				6637.27
P50895	Basal cell adhesion molecule OS=Homo sapiens OX=9606 GN=BCAM PE=1 SV=2	BCAM		36434.7			17852.5											16990.1
Q6UN15	Pre-mRNA 3'-end-processing factor FIP1 OS=Homo sapiens OX=9606 GN=FIP1L1 PE=1 SV=1	FIP1L1					15435.2		3905.79	7014.71					4480.28
Q9UBU9	Nuclear RNA export factor 1 OS=Homo sapiens OX=9606 GN=NXF1 PE=1 SV=1	NXF1					18356.6			7232.29			7097.23	17479.9				8312.8
Q9H165	B-cell lymphoma/leukemia 11A OS=Homo sapiens OX=9606 GN=BCL11A PE=1 SV=2	BCL11A					28061.2						15940.5	6575.57				6660.29
Q8WWY3	U4/U6 small nuclear ribonucleoprotein Prp31 OS=Homo sapiens OX=9606 GN=PRPF31 PE=1 SV=2	PRPF31	3110.53	9071.94			30456.6			6962.11			14777.8	45446.7	6674.97			18292.6			3581.55
Q8NI27	THO complex subunit 2 OS=Homo sapiens OX=9606 GN=THOC2 PE=1 SV=2	THOC2	18938.6	21544.2	151246	8967.1	68288.7	30732.6	21025.8	34026.7	12623.2	8383.37	79002.6	60218.9	50848.1	12453.9	53299.6	51487	14751.3	2901.46	8916.25
Q96FS4	Signal-induced proliferation-associated protein 1 OS=Homo sapiens OX=9606 GN=SIPA1 PE=1 SV=1	SIPA1					26552.9		3937.4				8773.71
Q14676	Mediator of DNA damage checkpoint protein 1 OS=Homo sapiens OX=9606 GN=MDC1 PE=1 SV=3	MDC1					34574.5			4347.56				11824.2				15489.2
P49116	Nuclear receptor subfamily 2 group C member 2 OS=Homo sapiens OX=9606 GN=NR2C2 PE=1 SV=1	NR2C2					32686.4			3581.16			19993.2	11326.8
P07339	Cathepsin D OS=Homo sapiens OX=9606 GN=CTSD PE=1 SV=1	CTSD		12789.5			6869.64											11443.6
P00747	Plasminogen OS=Homo sapiens OX=9606 GN=PLG PE=1 SV=2	PLG	13602.2	90476.2	85390.2	9134.57	243500	104843	14946	16996.1	74427.3	23221.1	181584	67812.7	99685.4	26285.5	26066.7	325661	2313.53
O43670	BUB3-interacting and GLEBS motif-containing protein ZNF207 OS=Homo sapiens OX=9606 GN=ZNF207 PE=1 SV=1	ZNF207	5088.81				19941.8						5164.68
Q9BXJ4	Complement C1q tumor necrosis factor-related protein 3 OS=Homo sapiens OX=9606 GN=C1QTNF3 PE=1 SV=1	C1QTNF3		17039.3	11919.9		33849.2				9312.43	7194.67	21900.2		54391.5	5087.14		31419.8
Q9GZV4	Eukaryotic translation initiation factor 5A-2 OS=Homo sapiens OX=9606 GN=EIF5A2 PE=1 SV=3	EIF5A2	67875.8	96206.9	99063.5	18738.3	259388	33447.5	46918.4	19717.1	23809.1	17229.4	87285.8	74316.1	135682	12833.2	56166.4	72647.5	19584.4	9717.99	20088.8
Q02086	Transcription factor Sp2 OS=Homo sapiens OX=9606 GN=SP2 PE=1 SV=3	SP2					61864.9		8610.09	14632.6			29680.2	15558.1		6320.09
Q08257	Quinone oxidoreductase OS=Homo sapiens OX=9606 GN=CRYZ PE=1 SV=1	CRYZ		10828.3			13516.2			2626.12			9363.92	7898.31	11265.7			7722.38
P12109	Collagen alpha-1(VI) chain OS=Homo sapiens OX=9606 GN=COL6A1 PE=1 SV=3	COL6A1		13365.7	5498.43		28175.1				17397.7		36665.1		12726.2			62063.1
P62899	60S ribosomal protein L31 OS=Homo sapiens OX=9606 GN=RPL31 PE=1 SV=1	RPL31	9698.98	49490.7	19989.8	8005.81	465135		37191.6	28964.7	21160.5	18243.3	177264	83305.5	38614	16911.5	6696.27	120100			12274.6
P36957	Dihydrolipoyllysine-residue succinyltransferase component of 2-oxoglutarate dehydrogenase complex, mitochondrial OS=Homo sapiens OX=9606 GN=DLST PE=1 SV=4	DLST		12337.6			33009.6						16835.8	7192.85	13303.8			23138.7
O43516	WAS/WASL-interacting protein family member 1 OS=Homo sapiens OX=9606 GN=WIPF1 PE=1 SV=3	WIPF1		17514.9		4073.97	92659.1		2997.61	10210.6	8248.71	7181.45	35256.8	5717.26	27221.9	9584.43		18980.9
Q9UHQ9	NADH-cytochrome b5 reductase 1 OS=Homo sapiens OX=9606 GN=CYB5R1 PE=1 SV=1	CYB5R1							4650.85	4449.7		3250.37			2743.95				6096.05
Q8WYJ6	Septin-1 OS=Homo sapiens OX=9606 GN=SEPTIN1 PE=1 SV=2	SEPT1		6325.03			51742.9						9404.33
Q92610	Zinc finger protein 592 OS=Homo sapiens OX=9606 GN=ZNF592 PE=1 SV=2	ZNF592	25777.5	5154.67			45685.2				5869.12		20002.3	25000.7	6525.96			42679.9
P18669	Phosphoglycerate mutase 1 OS=Homo sapiens OX=9606 GN=PGAM1 PE=1 SV=2	PGAM1; LOC643576	2854.74	42918.2	24660.1	6061.5	22920.5	15142.3	8863.67	3247.41	4031.16	2822.52	9104.32	6431.25	16785.1	2519.58	2937.17	10271.3	3191.76		5046.52
P24534	Elongation factor 1-beta OS=Homo sapiens OX=9606 GN=EEF1B2 PE=1 SV=3	EEF1B2	4882.29		5793.32			19631.6					20883
P43405	Tyrosine-protein kinase SYK OS=Homo sapiens OX=9606 GN=SYK PE=1 SV=1	SYK		15431			58555.1						20689		5687.22			14114.1
Q27J81	Inverted formin-2 OS=Homo sapiens OX=9606 GN=INF2 PE=1 SV=2	INF2	10008.7	14163					3806.74										2031.78
Q9P016	Thymocyte nuclear protein 1 OS=Homo sapiens OX=9606 GN=THYN1 PE=1 SV=1	THYN1	7127.51				55941.5		11559.5	7325.77			13680.7	23580.1	4803.62						3269.06
O75342	Arachidonate 12-lipoxygenase, 12R-type OS=Homo sapiens OX=9606 GN=ALOX12B PE=1 SV=1	ALOX12B	4322.03											3847.08					3659.78
P41240	Tyrosine-protein kinase CSK OS=Homo sapiens OX=9606 GN=CSK PE=1 SV=1	CSK		20416.9			122919		7286.26				26365.6	14010.7	15031.7			35431.1
Q6A163	Keratin, type I cytoskeletal 39 OS=Homo sapiens OX=9606 GN=KRT39 PE=1 SV=2	KRT39		5238.62	46148.8	3670.88
Q06413	Myocyte-specific enhancer factor 2C OS=Homo sapiens OX=9606 GN=MEF2C PE=1 SV=1	MEF2C	4788.3	5526.47		5053.68	16947.4	13976.7	13792.4	9808.87	13715.2		9811.72	15232.4	11929	9078.3	12149.4		11024.7	5411.43
Q9UKX7	Nuclear pore complex protein Nup50 OS=Homo sapiens OX=9606 GN=NUP50 PE=1 SV=2	NUP50		9110.22			37357.7						21714	7260.34				22757.3
Q9Y6W5	Wiskott-Aldrich syndrome protein family member 2 OS=Homo sapiens OX=9606 GN=WASF2 PE=1 SV=3	WASF2	5761.21	10265.1			81551.5		17363.7	35458.8		4722.77	29222.8	43317.5	9129.79	11101	7726.53	22543.3	13795.7	5918.75	6556.1
P25788	Proteasome subunit alpha type-3 OS=Homo sapiens OX=9606 GN=PSMA3 PE=1 SV=2	PSMA3		19219.1	6283.38		29123.9				3532.79		10512.9		10375.6
P20908	Collagen alpha-1(V) chain OS=Homo sapiens OX=9606 GN=COL5A1 PE=1 SV=3	COL5A1		5905.23	14574.2			24240.5			10424			9207.96	17627	4279.15	5692	27934.9
Q01469	Fatty acid-binding protein 5 OS=Homo sapiens OX=9606 GN=FABP5 PE=1 SV=3	FABP5	4941.48	4639.17		3586.21	14636	6355.98			5649.48		22930.5
P08246	Neutrophil elastase OS=Homo sapiens OX=9606 GN=ELANE PE=1 SV=1	ELANE	4474.87	17522.7			88625.4						51482.2					118536
Q9H936	Mitochondrial glutamate carrier 1 OS=Homo sapiens OX=9606 GN=SLC25A22 PE=1 SV=1	SLC25A22						7699.65	3806.93		8283.71	7832.37	6893.02		5963.22			8485.5
P51570	Galactokinase OS=Homo sapiens OX=9606 GN=GALK1 PE=1 SV=1	GALK1		347513	36645.2		73342.4			9364.22	12472.5		61351.6	64974.1	20755.5			34522
P22680	Cytochrome P450 7A1 OS=Homo sapiens OX=9606 GN=CYP7A1 PE=1 SV=2	CYP7A1		14853.5			7269.33
P48651	Phosphatidylserine synthase 1 OS=Homo sapiens OX=9606 GN=PTDSS1 PE=1 SV=1	PTDSS1	58898	29435.7	52803.9	5169.12	23376.3			3623.13	3347.1		5865.54		6313.76	5505.04	29866.3	6172.16	48322.8		6421.43
Q7L014	Probable ATP-dependent RNA helicase DDX46 OS=Homo sapiens OX=9606 GN=DDX46 PE=1 SV=2	DDX46		5819.89			23206.5						8345.82
Q15287	RNA-binding protein with serine-rich domain 1 OS=Homo sapiens OX=9606 GN=RNPS1 PE=1 SV=1	RNPS1	15505.9	15277.8			289100		28313	50224.9	3461.61	10432.3	155894	122294	12266.1	12417.3		54617			10288.3
Q92888	Rho guanine nucleotide exchange factor 1 OS=Homo sapiens OX=9606 GN=ARHGEF1 PE=1 SV=2	ARHGEF1		17814.8			74727.3		5275.03				15336.6	13724.9				15481.1
P06727	Apolipoprotein A-IV OS=Homo sapiens OX=9606 GN=APOA4 PE=1 SV=3	APOA4	3318.47		10585.1					29276.6		6908.53		9463.77
P10599	Thioredoxin OS=Homo sapiens OX=9606 GN=TXN PE=1 SV=3	TXN	10221.5	22233.7	16627.5		10795.3	12459.3		6091.48		2038.67	11185.5		8352.26			17007.3
O76062	Delta(14)-sterol reductase TM7SF2 OS=Homo sapiens OX=9606 GN=TM7SF2 PE=1 SV=3	TM7SF2	21105.4								37440.1		38402.5	30042.1		30450.5		88260.3			12410.4
P08758	Annexin A5 OS=Homo sapiens OX=9606 GN=ANXA5 PE=1 SV=2	ANXA5	124232	125088	149301	110275	98601.1	184222	188154	137067	155274	190821	183416	178308	169970	161426	181967	152749	103856	87587.6	88249.2
P57737	Coronin-7 OS=Homo sapiens OX=9606 GN=CORO7 PE=1 SV=2	CORO7		6306.68			13139.8
Q9BW27	Nuclear pore complex protein Nup85 OS=Homo sapiens OX=9606 GN=NUP85 PE=1 SV=1	NUP85		15007.3			16718.8						10608.2
P25440	Bromodomain-containing protein 2 OS=Homo sapiens OX=9606 GN=BRD2 PE=1 SV=2	BRD2					36178.3			3148.06				9689.88				7694.05
O15511	Actin-related protein 2/3 complex subunit 5 OS=Homo sapiens OX=9606 GN=ARPC5 PE=1 SV=3	ARPC5	5633.69	18350	3546.8		47031.2			4131.36			15035.5					43217.5
P14770	Platelet glycoprotein IX OS=Homo sapiens OX=9606 GN=GP9 PE=1 SV=3	GP9	8548.55	82897.5	18710	17165.7	227935	9734.38	7262.46	8082.94	13082.3	8444.15	98524.5	17803.4		4236.86	5676.79	172130			11101.2
P20023	Complement receptor type 2 OS=Homo sapiens OX=9606 GN=CR2 PE=1 SV=2	CR2			8916.01		34527.7							13062.4
O14966	Ras-related protein Rab-7L1 OS=Homo sapiens OX=9606 GN=RAB29 PE=1 SV=1	RAB7L1; RAB29		6505.92			5013.69
Q9H2M3	S-methylmethionine--homocysteine S-methyltransferase BHMT2 OS=Homo sapiens OX=9606 GN=BHMT2 PE=1 SV=1	BHMT2		7559.73	11887.4	11393.1	16517.8								6088.42						9688.4
Q92499	ATP-dependent RNA helicase DDX1 OS=Homo sapiens OX=9606 GN=DDX1 PE=1 SV=2	DDX1					21952.2			3745.64				8791.68	3733.56
P15498	Proto-oncogene vav OS=Homo sapiens OX=9606 GN=VAV1 PE=1 SV=4	VAV1		8842.18		8488.13		17677.4	17504.2			21229.3		20560.2	11923.7	15116.4
Q9UI10	Translation initiation factor eIF-2B subunit delta OS=Homo sapiens OX=9606 GN=EIF2B4 PE=1 SV=2	EIF2B4					25254.9							5418.39
Q9H0E2	Toll-interacting protein OS=Homo sapiens OX=9606 GN=TOLLIP PE=1 SV=1	TOLLIP		227921			150228			5229.68	3735.29		169612	69215		4599.16		192298
P53990	IST1 homolog OS=Homo sapiens OX=9606 GN=IST1 PE=1 SV=1	IST1		8447.7						3283			5531.07	10400.8
Q6ZP01	RNA-binding protein 44 OS=Homo sapiens OX=9606 GN=RBM44 PE=2 SV=3		13204.6	11868.4				22287.7	20728.3		19872.2	21724.8	24722.5	9359.22		18745.5	7009.47
P35612	Beta-adducin OS=Homo sapiens OX=9606 GN=ADD2 PE=1 SV=3	ADD2	6681.88	37991.9		23349.6	34080.9	62661.7	55103.7	46219.1	4279.23	14538.5	86000.7	54642.4	61260.7	61487.6
P84101	Small EDRK-rich factor 2 OS=Homo sapiens OX=9606 GN=SERF2 PE=1 SV=1	SERF2	28040.8				63944.4		8853.92	7809.6			14399.2	23703.3	5976.63	2202.26	2816
Q9UKA9	Polypyrimidine tract-binding protein 2 OS=Homo sapiens OX=9606 GN=PTBP2 PE=1 SV=1	PTBP2		27984.9			95684.8						42162.8	10446.3	11517.7			58830.8
O94766	Galactosylgalactosylxylosylprotein 3-beta-glucuronosyltransferase 3 OS=Homo sapiens OX=9606 GN=B3GAT3 PE=1 SV=2	B3GAT3						4642.5	4565.02		19410	12279	18408					26087.7
P22735	Protein-glutamine gamma-glutamyltransferase K OS=Homo sapiens OX=9606 GN=TGM1 PE=1 SV=4	TGM1		10255.2	28140.4			9623.49					5792.23
Q9NSD9	Phenylalanine--tRNA ligase beta subunit OS=Homo sapiens OX=9606 GN=FARSB PE=1 SV=3	FARSB		8401.09			83296.4						17333.4		8225.89			24993.3
Q08J23	tRNA (cytosine(34)-C(5))-methyltransferase OS=Homo sapiens OX=9606 GN=NSUN2 PE=1 SV=2	NSUN2					24167.1							3050.03				9293.05
P46779	60S ribosomal protein L28 OS=Homo sapiens OX=9606 GN=RPL28 PE=1 SV=3	RPL28		8929.84			62562.1						26309.2	8754.53	7065.93			19640.9
A0FGR8	Extended synaptotagmin-2 OS=Homo sapiens OX=9606 GN=ESYT2 PE=1 SV=1	ESYT2		5074.76		4823.22	10050								8310.63		5131.41
P19838	Nuclear factor NF-kappa-B p105 subunit OS=Homo sapiens OX=9606 GN=NFKB1 PE=1 SV=2	NFKB1		5314.2			23224.2						14176.7	7635.72
Q15061	WD repeat-containing protein 43 OS=Homo sapiens OX=9606 GN=WDR43 PE=1 SV=3	WDR43		6466.19	5500.04		13409.7						10676.9	13339.9				9531.08
Q9BUQ8	Probable ATP-dependent RNA helicase DDX23 OS=Homo sapiens OX=9606 GN=DDX23 PE=1 SV=3	DDX23		5862.2			35106.7						20589.2	7987.09
P40197	Platelet glycoprotein V OS=Homo sapiens OX=9606 GN=GP5 PE=1 SV=1	GP5		6938.09			20158.6			5459.31				6187.87				9494.49
O94842	TOX high mobility group box family member 4 OS=Homo sapiens OX=9606 GN=TOX4 PE=1 SV=1	TOX4					24065.1			4145.01								7523.18
P0C7V7	Putative signal peptidase complex catalytic subunit SEC11B OS=Homo sapiens OX=9606 GN=SEC11B PE=5 SV=1	SEC11B		10868.3						3150.74					3978.06			4842.85
Q8IXW5	Putative RNA polymerase II subunit B1 CTD phosphatase RPAP2 OS=Homo sapiens OX=9606 GN=RPAP2 PE=1 SV=1	RPAP2	1.3489e+06	4.49274e+06	202866	40762	1620527	104973	390345	3.28167e+06	145968	1.24493e+06	2.69608e+06	5684074	748766	2.29975e+06	104498	10077465	88321.2	11365.7	686140
P60866	40S ribosomal protein S20 OS=Homo sapiens OX=9606 GN=RPS20 PE=1 SV=1	RPS20		4766.46			39283.6						22073.2					33210
P35914	Hydroxymethylglutaryl-CoA lyase, mitochondrial OS=Homo sapiens OX=9606 GN=HMGCL PE=1 SV=2	HMGCL		10253.5									6825.88	5225.01
O75122	CLIP-associating protein 2 OS=Homo sapiens OX=9606 GN=CLASP2 PE=1 SV=3						11451.2						9176.36	4456.63
Q8WXH0	Nesprin-2 OS=Homo sapiens OX=9606 GN=SYNE2 PE=1 SV=3	SYNE2					8456.49			4277.36				9355.53
Q13620	Cullin-4B OS=Homo sapiens OX=9606 GN=CUL4B PE=1 SV=4	CUL4B	752518	1.15373e+06	1066683	921319	1.13048e+06	808883	585061	553875	669182	595693	826762	539319	701451	621642	598280	765502	237167	82153.4	871833
Q96JJ3	Engulfment and cell motility protein 2 OS=Homo sapiens OX=9606 GN=ELMO2 PE=1 SV=2	ELMO2	7058.12	6460.96	7109.06		6685.03		6899.08			6809.69	11818.6					12686.9
P00739	Haptoglobin-related protein OS=Homo sapiens OX=9606 GN=HPR PE=2 SV=2	HPR		26051.2	19654.7	20106.6	26267.2	12370.8	12236.6	11877.8	11842.2	13018.9	22047.4			12178.9		15209			16166.1
Q15532	Protein SSXT OS=Homo sapiens OX=9606 GN=SS18 PE=1 SV=3	SS18					25252.3						17891.1					11913.6
P78406	mRNA export factor OS=Homo sapiens OX=9606 GN=RAE1 PE=1 SV=1	RAE1	34255.8	8159.35	91791.6	31418.1	129992	94601.2	84464.6		100281		72562.5	51900	115246	49765.9	87335.8	112356	37232.4	28677.5	29987.3
P01011	Alpha-1-antichymotrypsin OS=Homo sapiens OX=9606 GN=SERPINA3 PE=1 SV=2	SERPINA3		14291.9		10872.8	31334.2						18266.5					46945.7
P14314	Glucosidase 2 subunit beta OS=Homo sapiens OX=9606 GN=PRKCSH PE=1 SV=2	PRKCSH		6058.41			24481.7						12518.3		8601.06			14983.5
Q7Z4V5	Hepatoma-derived growth factor-related protein 2 OS=Homo sapiens OX=9606 GN=HDGFL2 PE=1 SV=1	HDGFRP2; HDGFL2	5843.97				104145		5826.76	21881.7			17707.1	18226		3035.13		22432.4
Q14847	LIM and SH3 domain protein 1 OS=Homo sapiens OX=9606 GN=LASP1 PE=1 SV=2	LASP1		5629.71			26178.2						15457.2		7357.29			11135.2
P62917	60S ribosomal protein L8 OS=Homo sapiens OX=9606 GN=RPL8 PE=1 SV=2	RPL8					14166.7											17453.2
P25311	Zinc-alpha-2-glycoprotein OS=Homo sapiens OX=9606 GN=AZGP1 PE=1 SV=2	AZGP1		248772															2449.87
Q9Y651	Transcription factor SOX-21 OS=Homo sapiens OX=9606 GN=SOX21 PE=2 SV=1	SOX21					73804.9		9514.96	19845.1		1758.05	23543.8	43339.3		3681.68
P14780	Matrix metalloproteinase-9 OS=Homo sapiens OX=9606 GN=MMP9 PE=1 SV=3	MMP9	8924.34		7079.29			7671.49										6088.36
Q9BQ61	Telomerase RNA component interacting RNase OS=Homo sapiens OX=9606 GN=TRIR PE=1 SV=1	C19orf43; TRIR					47885.6		8151.98	12921.4			36460.5	6626.02				9750.88
Q9H3N1	Thioredoxin-related transmembrane protein 1 OS=Homo sapiens OX=9606 GN=TMX1 PE=1 SV=1	TMX1		10068.6			14076.2
P25787	Proteasome subunit alpha type-2 OS=Homo sapiens OX=9606 GN=PSMA2 PE=1 SV=2	PSMA2											15852.5	14416.7
Q32MH5	Protein FAM214A OS=Homo sapiens OX=9606 GN=FAM214A PE=1 SV=2	FAM214A	12427.2	26960	10189.4	3471.65	122676	5469.58	22035.7	28177.9	4671.72	5103.84	45590.7	47358.9	30920.8	7505.24	15770.7	34102.3	2738.85		5947.57
P28676	Grancalcin OS=Homo sapiens OX=9606 GN=GCA PE=1 SV=2	GCA											5132.62					16414.1
Q8N8A2	Serine/threonine-protein phosphatase 6 regulatory ankyrin repeat subunit B OS=Homo sapiens OX=9606 GN=ANKRD44 PE=1 SV=3	ANKRD44	39684.8	12999.6			96872		36615	92545.1		5794.25	38521.6	192147	5610.1	13212.9		43215.7	11576.2	6703.14	20834.4
O43432	Eukaryotic translation initiation factor 4 gamma 3 OS=Homo sapiens OX=9606 GN=EIF4G3 PE=1 SV=2	EIF4G3	2995.78	7770.55	5739.96		23278.8		6761.67			10593.7		10507.1		10321.5	5591.02		2193.79
P01009	Alpha-1-antitrypsin OS=Homo sapiens OX=9606 GN=SERPINA1 PE=1 SV=3	SERPINA1	5863.75	17331.3	11951.1	12386.8	10496.1		8190.49			8034.12	7484.14	6947.26	7716.7						6790.64
Q86SJ6	Desmoglein-4 OS=Homo sapiens OX=9606 GN=DSG4 PE=1 SV=1	DSG4			24412.7				3309.64	3676.49	4991.77	3492.1		3351.01		2769.32		9748.47
O00148	ATP-dependent RNA helicase DDX39A OS=Homo sapiens OX=9606 GN=DDX39A PE=1 SV=2	DDX39A			4877.65		4439.67							7260.41
P04217	Alpha-1B-glycoprotein OS=Homo sapiens OX=9606 GN=A1BG PE=1 SV=4	A1BG	8202.74	7418.21	22247.8	55726.4	67900.5	64043.7	76507		133609	106251	117860		88813.3		6316.59			692826	34949.2
P27824	Calnexin OS=Homo sapiens OX=9606 GN=CANX PE=1 SV=2	CANX		18621.9			8702.99
Q9P0K7	Ankycorbin OS=Homo sapiens OX=9606 GN=RAI14 PE=1 SV=2	RAI14	28327.9	32801.7	24445.3	32679.8		73195.3	91176.8	57317.7	65172	117670	55224.5	69530.5	49422.8	83876.1	59138.2			7611.76	14977.8
P61254	60S ribosomal protein L26 OS=Homo sapiens OX=9606 GN=RPL26 PE=1 SV=1	RPL26	40777.3	36550.5	13299.5		181865		35999.1	60411.8		7338.33	41098.1	51658	35622.8	6400.25	4413.5	75466.3			8350.92
Q16473	Putative tenascin-XA OS=Homo sapiens OX=9606 GN=TNXA PE=5 SV=2	TNXA		7767.66	10537.7		9771.88	8802.78			4671.04		11602.1		12116.9		6650.07	18679.7
P20036	HLA class II histocompatibility antigen, DP alpha 1 chain OS=Homo sapiens OX=9606 GN=HLA-DPA1 PE=1 SV=1	HLA-DPA1							5276.17			4994.64		6183.6	4174.69		4052.53			7376.83
Q95IE3	HLA class II histocompatibility antigen, DRB1-12 beta chain OS=Homo sapiens OX=9606 GN=HLA-DRB1 PE=1 SV=1	HLA-DRB1		7282.94		7455.4	5711.78	11968.9		6294.18	11702.7	10222	11914		9405.29	7760.79	9240.5	13191.9		4283.01	4382.86
Q9BZP6	Acidic mammalian chitinase OS=Homo sapiens OX=9606 GN=CHIA PE=1 SV=1	CHIA		27980.9	50448.8		41451.4			8774.91	20086.4		62678.2		47860.3			95351.2
Q5T3I0	G patch domain-containing protein 4 OS=Homo sapiens OX=9606 GN=GPATCH4 PE=1 SV=2	GPATCH4		10441.4			22679.1		2585.32	12764.1		2491.03	12652.4	27398	2690.2	2847.13
Q96A26	Protein FAM162A OS=Homo sapiens OX=9606 GN=FAM162A PE=1 SV=2	FAM162A		49591.5	11732.7		11266.5	3759.9		3139.03				13370	7651.3	1831.33	7202.71	8461.44
Q9Y3B4	Splicing factor 3B subunit 6 OS=Homo sapiens OX=9606 GN=SF3B6 PE=1 SV=1	SF3B14; SF3B6	6132.76				38920.2		8950.84	6658.93			23798.9	18568.1	4459.71	2014.93
P02753	Retinol-binding protein 4 OS=Homo sapiens OX=9606 GN=RBP4 PE=1 SV=3	RBP4		12311.5			29438.6				10752.1		26632.9		13408			55700
P53007	Tricarboxylate transport protein, mitochondrial OS=Homo sapiens OX=9606 GN=SLC25A1 PE=1 SV=2	SLC25A1	5386.55	30939.3			97838.3		4894.43	15259.4		4749.95	31223.3	32184.9	9731.54	8926.23		25635.7	3544.04		3713.23
P31937	3-hydroxyisobutyrate dehydrogenase, mitochondrial OS=Homo sapiens OX=9606 GN=HIBADH PE=1 SV=2	HIBADH		10234.5											10975.5
Q9ULG1	Chromatin-remodeling ATPase INO80 OS=Homo sapiens OX=9606 GN=INO80 PE=1 SV=2	INO80					11638.3							12666.2
P17213	Bactericidal permeability-increasing protein OS=Homo sapiens OX=9606 GN=BPI PE=1 SV=4	BPI	2311.88											21426.8					4089.51
P25786	Proteasome subunit alpha type-1 OS=Homo sapiens OX=9606 GN=PSMA1 PE=1 SV=1	PSMA1		17491.6			34932.5	3956.61					10523.8					11221.5
Q7Z7M9	Polypeptide N-acetylgalactosaminyltransferase 5 OS=Homo sapiens OX=9606 GN=GALNT5 PE=1 SV=1	GALNT5			4522.37			6270.78		13219.2						4970.75	9070.38	26751.6	3661.22		5715.29
Q71UM5	40S ribosomal protein S27-like OS=Homo sapiens OX=9606 GN=RPS27L PE=1 SV=3	RPS27L		4226.84			34458.8						11613.2		3052.51			12267.7
Q6PI48	Aspartate--tRNA ligase, mitochondrial OS=Homo sapiens OX=9606 GN=DARS2 PE=1 SV=1	DARS2		13347.9						5177.73	10612.8		9423.36		11726.6
P19388	DNA-directed RNA polymerases I, II, and III subunit RPABC1 OS=Homo sapiens OX=9606 GN=POLR2E PE=1 SV=4	POLR2E		7393.46			30363.8						12407.8	8665.42				9712.43
Q9UHD8	Septin-9 OS=Homo sapiens OX=9606 GN=SEPTIN9 PE=1 SV=2	SEPT9		4236.73	4930.48
Q7Z3E1	Protein mono-ADP-ribosyltransferase TIPARP OS=Homo sapiens OX=9606 GN=TIPARP PE=1 SV=1	TIPARP	9096.2	66848.2	38169.4	10853.4	37803.7	12870.3	7772.48	7655.5	10014.8	7771.77	45632.2	18327.5	14744.1	5103.94	6212.67	29782.8			9588.68
A6NI56	Coiled-coil domain-containing protein 154 OS=Homo sapiens OX=9606 GN=CCDC154 PE=2 SV=4	CCDC154	70840.1	245019	162063		953006	66904.5	261517	293189		58230.8	441932	361028	204767	41970.8	82908.4	338556			35306.5
P20042	Eukaryotic translation initiation factor 2 subunit 2 OS=Homo sapiens OX=9606 GN=EIF2S2 PE=1 SV=2	EIF2S2	6653.74	21087.1	4037.55		68998.6		2884.8			3643.48	6079.5	3364.9		2257.32		9692.11
Q96JM3	Chromosome alignment-maintaining phosphoprotein 1 OS=Homo sapiens OX=9606 GN=CHAMP1 PE=1 SV=2	CHAMP1					29535.9		3878.25	14482.2			19098.8	23422
A0A0B4J2D5	Glutamine amidotransferase-like class 1 domain-containing protein 3B, mitochondrial OS=Homo sapiens OX=9606 GN=GATD3B PE=1 SV=1	C21orf33; LOC102724023					21195.8						12844.9		11272.4
Q02487	Desmocollin-2 OS=Homo sapiens OX=9606 GN=DSC2 PE=1 SV=1	DSC2	2857.09		23193.8				4596.01										2131.44
P56192	Methionine--tRNA ligase, cytoplasmic OS=Homo sapiens OX=9606 GN=MARS PE=1 SV=2	MARS		5801.11			16421						6291.03				4315
Q8IWV2	Contactin-4 OS=Homo sapiens OX=9606 GN=CNTN4 PE=1 SV=1	CNTN4	110691	1.90776e+06	2.584e+06	272568	3079130	7713879	493954	687217	2.92208e+06	487617	5.116e+06	704273	2.33518e+06	1.29986e+06	1.64882e+06	6.35557e+06	325562	46847.8	160228
P05546	Heparin cofactor 2 OS=Homo sapiens OX=9606 GN=SERPIND1 PE=1 SV=3	SERPIND1		8847.33			18428.7				11049.6		14675.2		10806.9			25387.1
P48426	Phosphatidylinositol 5-phosphate 4-kinase type-2 alpha OS=Homo sapiens OX=9606 GN=PIP4K2A PE=1 SV=2	PIP4K2A		17381.6			41096.1						11369.8	8225.04	4906.69			8732.78
P25398	40S ribosomal protein S12 OS=Homo sapiens OX=9606 GN=RPS12 PE=1 SV=3	RPS12		11821.4			67578.4						44087.3	7009.98				51421.1
P05771	Protein kinase C beta type OS=Homo sapiens OX=9606 GN=PRKCB PE=1 SV=4	PRKCB					18852								3419.48
Q9GZM5	Protein YIPF3 OS=Homo sapiens OX=9606 GN=YIPF3 PE=1 SV=1	YIPF3	15429.7	15306.1	15364.3	13142.2	13552.9	9869.46	5217.11	7400.76	4061.05			9856.47	7049.97	5862.53	9403.59	7845.11	3269.93		17260.7
Q9UEY8	Gamma-adducin OS=Homo sapiens OX=9606 GN=ADD3 PE=1 SV=1	ADD3		7905.65			66504.8		4202.23	8070.52			21207.8	4254.49	5655.03			18039.4
P26440	Isovaleryl-CoA dehydrogenase, mitochondrial OS=Homo sapiens OX=9606 GN=IVD PE=1 SV=2			12860.5			17037.5							15357.9			4566.91
Q9BZ95	Histone-lysine N-methyltransferase NSD3 OS=Homo sapiens OX=9606 GN=NSD3 PE=1 SV=1	WHSC1L1; NSD3					22487							7604.43
O00267	Transcription elongation factor SPT5 OS=Homo sapiens OX=9606 GN=SUPT5H PE=1 SV=1	SUPT5H					13887.7			2832.34			9222.2	15212.3				7918.02
Q92817	Envoplakin OS=Homo sapiens OX=9606 GN=EVPL PE=1 SV=3	EVPL					95145.3						29703.2	23128.4
Q6K0P9	Pyrin and HIN domain-containing protein 1 OS=Homo sapiens OX=9606 GN=PYHIN1 PE=1 SV=1	PYHIN1											7088.32	5111.16				21782.1
Q9BXJ2	Complement C1q tumor necrosis factor-related protein 7 OS=Homo sapiens OX=9606 GN=C1QTNF7 PE=2 SV=1	C1QTNF7	13417.3	159038									12716.8	37112	2999.98			40431.7
Q8IY18	Structural maintenance of chromosomes protein 5 OS=Homo sapiens OX=9606 GN=SMC5 PE=1 SV=2	SMC5		4277.32			32985.2			5125.76			10701.7	25527.7				8737.52
P54132	Bloom syndrome protein OS=Homo sapiens OX=9606 GN=BLM PE=1 SV=1	BLM					86197.3						41867.4	9783.35				44733.4
P55884	Eukaryotic translation initiation factor 3 subunit B OS=Homo sapiens OX=9606 GN=EIF3B PE=1 SV=3	EIF3B					23533								3970.78
